# Supplementary material for: An ensemble-based 3D residual network for the classification of Alzheimer’s disease
Source: PLoS One. 2025 Jun 11;20(6):e0324520. doi: 10.1371/journal.pone.0324520 (PMC12157004; doi:10.1371/journal.pone.0324520)
Supplement: S1 File — (ZIP) [file pone.0324520.s001.zip]

Archive with 6 entries (5 files):
- Supporting Information/
- Supporting Information/(318)LMCI.xlsx
- Supporting Information/(350)AD.xlsx
- Supporting Information/(350)CN.xlsx
- Supporting Information/(350)EMCI.xlsx
- Supporting Information/(629)MCI.xlsx
