# Supplementary material for: An ensemble-based 3D residual network for the classification of Alzheimer’s disease
Source: PLoS One. 2025 Jun 11;20(6):e0324520. doi: 10.1371/journal.pone.0324520 (PMC12157004; doi:10.1371/journal.pone.0324520)
Supplement: S1 File — (ZIP) [file pone.0324520.s001.zip › Supporting Information/(318)LMCI.xlsx]

## Sheet: (318)LMCI_4_16_2024
Group	MMSE	Visit	Modality	Acq Date	Format
LMCI	29	v02	MRI	12/19/2011	NiFTI
LMCI	29	v11	MRI	2/04/2013	NiFTI
LMCI	26	v11	MRI	4/01/2013	NiFTI
LMCI	25	v02	MRI	3/28/2012	NiFTI
LMCI	24	v21	MRI	5/19/2014	NiFTI
LMCI	24	v21	MRI	12/17/2013	NiFTI
LMCI	19	v41	MRI	2/11/2016	NiFTI
LMCI	27	v02	MRI	11/01/2011	NiFTI
LMCI	30	v02	MRI	12/05/2011	NiFTI
LMCI	30	v11	MRI	2/13/2013	NiFTI
LMCI	30	v41	MRI	2/15/2016	NiFTI
LMCI	29	v02	MRI	3/01/2012	NiFTI
LMCI	30	v21	MRI	4/02/2014	NiFTI
LMCI	30	v41	MRI	3/30/2016	NiFTI
LMCI	27	v02	MRI	3/09/2012	NiFTI
LMCI	22	v41	MRI	8/24/2016	NiFTI
LMCI	29	v21	MRI	7/15/2014	NiFTI
LMCI	29	v02	MRI	6/12/2012	NiFTI
LMCI	28	v02	MRI	9/11/2012	NiFTI
LMCI	28	v11	MRI	10/23/2013	NiFTI
LMCI	26	v02	MRI	11/14/2011	NiFTI
LMCI	15	v11	MRI	11/08/2012	NiFTI
LMCI	29	v41	MRI	1/19/2016	NiFTI
LMCI	26	v21	MRI	1/09/2014	NiFTI
LMCI	20	v21	MRI	4/29/2014	NiFTI
LMCI	25	v11	MRI	10/29/2013	NiFTI
LMCI	24	v21	MRI	11/17/2014	NiFTI
LMCI	29	v02	MRI	5/26/2011	NiFTI
LMCI	24	v21	MRI	7/11/2013	NiFTI
LMCI	25	v11	MRI	6/07/2012	NiFTI
LMCI	24	v11	MRI	6/21/2012	NiFTI
LMCI	25	v02	MRI	6/16/2011	NiFTI
LMCI	28	v11	MRI	10/11/2012	NiFTI
LMCI	27	v02	MRI	10/06/2011	NiFTI
LMCI	25	v21	MRI	10/31/2013	NiFTI
LMCI	26	v11	MRI	5/30/2013	NiFTI
LMCI	26	v02	MRI	4/26/2012	NiFTI
LMCI	27	v02	MRI	3/27/2012	NiFTI
LMCI	26	v21	MRI	3/31/2014	NiFTI
LMCI	27	v11	MRI	5/14/2013	NiFTI
LMCI	27	v21	MRI	6/10/2014	NiFTI
LMCI	30	v02	MRI	5/10/2012	NiFTI
LMCI	25	v11	MRI	9/10/2013	NiFTI
LMCI	23	v31	MRI	12/18/2015	NiFTI
LMCI	25	v02	MRI	8/21/2012	NiFTI
LMCI	28	v11	MRI	10/24/2013	NiFTI
LMCI	28	v02	MRI	9/13/2012	NiFTI
LMCI	18	v21	MRI	1/06/2014	NiFTI
LMCI	25	v02	MRI	12/14/2011	NiFTI
LMCI	27	v02	MRI	4/14/2012	NiFTI
LMCI	22	v11	MRI	10/01/2013	NiFTI
LMCI	27	v02	MRI	7/24/2012	NiFTI
LMCI	29	v41	MRI	2/23/2016	NiFTI
LMCI	29	v21	MRI	4/01/2014	NiFTI
LMCI	29	v02	MRI	2/14/2012	NiFTI
LMCI	26	v02	MRI	9/25/2012	NiFTI
LMCI	24	v11	MRI	10/09/2013	NiFTI
LMCI	24	v02	MRI	6/07/2011	NiFTI
LMCI	24	v11	MRI	7/26/2012	NiFTI
LMCI	26	v02	MRI	7/28/2011	NiFTI
LMCI	26	v11	MRI	10/09/2012	NiFTI
LMCI	11	v41	MRI	10/26/2015	NiFTI
LMCI	29	v02	MRI	8/30/2011	NiFTI
LMCI	30	v41	MRI	2/19/2016	NiFTI
LMCI	29	v21	MRI	9/30/2013	NiFTI
LMCI	27	v31	MRI	11/06/2014	NiFTI
LMCI	26	v11	MRI	3/05/2013	NiFTI
LMCI	30	v02	MRI	8/26/2011	NiFTI
LMCI	23	v11	MRI	2/22/2013	NiFTI
LMCI	27	v02	MRI	11/09/2011	NiFTI
LMCI	19	v21	MRI	2/26/2014	NiFTI
LMCI	21	v11	MRI	3/28/2013	NiFTI
LMCI	18	v21	MRI	4/23/2014	NiFTI
LMCI	4	v41	MRI	4/12/2016	NiFTI
LMCI	24	v02	MRI	3/06/2012	NiFTI
LMCI	19	v11	MRI	10/18/2013	NiFTI
LMCI	25	v02	MRI	8/22/2012	NiFTI
LMCI	20	v21	MRI	11/04/2014	NiFTI
LMCI	27	v41	MRI	8/24/2015	NiFTI
LMCI	28	v02	MRI	8/12/2011	NiFTI
LMCI	26	v21	MRI	9/27/2013	NiFTI
LMCI	25	v02	MRI	3/30/2012	NiFTI
LMCI	27	v02	MRI	5/22/2012	NiFTI
LMCI	27	v02	MRI	6/07/2012	NiFTI
LMCI	29	v02	MRI	7/16/2012	NiFTI
LMCI	29	v02	MRI	8/19/2012	NiFTI
LMCI	26	v02	MRI	8/08/2012	NiFTI
LMCI	27	v02	MRI	9/21/2012	NiFTI
LMCI	26	v02	MRI	9/18/2012	NiFTI
LMCI	25	v02	MRI	10/04/2012	NiFTI
LMCI	27	v21	MRI	7/05/2013	NiFTI
LMCI	28	v02	MRI	7/15/2011	NiFTI
LMCI	25	v41	MRI	8/25/2015	NiFTI
LMCI	25	v21	MRI	3/24/2014	NiFTI
LMCI	28	v02	MRI	3/19/2012	NiFTI
LMCI	21	v31	MRI	4/08/2015	NiFTI
LMCI	26	v11	MRI	3/14/2013	NiFTI
LMCI	25	v31	MRI	3/25/2015	NiFTI
LMCI	25	v11	MRI	3/25/2013	NiFTI
LMCI	27	v21	MRI	3/26/2014	NiFTI
LMCI	27	v02	MRI	3/20/2012	NiFTI
LMCI	26	v02	MRI	6/25/2012	NiFTI
LMCI	21	v11	MRI	7/10/2013	NiFTI
LMCI	18	v21	MRI	2/05/2014	NiFTI
LMCI	17	v41	MRI	2/10/2016	NiFTI
LMCI	25	v21	MRI	6/20/2014	NiFTI
LMCI	26	v41	MRI	6/01/2016	NiFTI
LMCI	26	v11	MRI	5/30/2013	NiFTI
LMCI	25	v21	MRI	4/07/2014	NiFTI
LMCI	26	v11	MRI	4/04/2013	NiFTI
LMCI	24	v11	MRI	5/29/2013	NiFTI
LMCI	26	v21	MRI	6/10/2014	NiFTI
LMCI	24	v41	MRI	5/23/2016	NiFTI
LMCI	26	v11	MRI	6/06/2013	NiFTI
LMCI	14	v41	MRI	6/06/2016	NiFTI
LMCI	26	v21	MRI	6/30/2014	NiFTI
LMCI	27	v11	MRI	6/12/2013	NiFTI
LMCI	27	v05	MRI	5/14/2013	NiFTI
LMCI	30	v02	MRI	4/05/2011	NiFTI
LMCI	25	v11	MRI	4/11/2012	NiFTI
LMCI	24	v21	MRI	4/19/2013	NiFTI
LMCI	12	v41	MRI	4/08/2015	NiFTI
LMCI	24	v21	MRI	5/29/2013	NiFTI
LMCI	25	v11	MRI	5/14/2012	NiFTI
LMCI	25	v02	MRI	5/05/2011	NiFTI
LMCI	18	v41	MRI	5/27/2015	NiFTI
LMCI	30	v02	MRI	9/12/2011	NiFTI
LMCI	30	v21	MRI	10/16/2013	NiFTI
LMCI	30	v11	MRI	10/01/2012	NiFTI
LMCI	24	v21	MRI	12/11/2013	NiFTI
LMCI	25	v11	MRI	11/07/2012	NiFTI
LMCI	25	v02	MRI	10/26/2011	NiFTI
LMCI	27	v02	MRI	1/18/2012	NiFTI
LMCI	29	v11	MRI	1/25/2013	NiFTI
LMCI	29	v21	MRI	3/21/2014	NiFTI
LMCI	21	v21	MRI	3/19/2014	NiFTI
LMCI	28	v02	MRI	2/01/2012	NiFTI
LMCI	30	v21	MRI	8/11/2014	NiFTI
LMCI	29	v11	MRI	8/12/2013	NiFTI
LMCI	29	v02	MRI	7/02/2012	NiFTI
LMCI	21	v41	MRI	8/20/2015	NiFTI
LMCI	22	v21	MRI	9/11/2013	NiFTI
LMCI	24	v11	MRI	10/10/2012	NiFTI
LMCI	26	v02	MRI	7/22/2011	NiFTI
LMCI	30	v02	MRI	2/03/2012	NiFTI
LMCI	30	v02	MRI	2/10/2012	NiFTI
LMCI	30	v41	MRI	3/10/2016	NiFTI
LMCI	30	v21	MRI	3/04/2014	NiFTI
LMCI	29	v11	MRI	3/11/2013	NiFTI
LMCI	30	v11	MRI	4/22/2013	NiFTI
LMCI	29	v02	MRI	4/17/2012	NiFTI
LMCI	25	v11	MRI	5/17/2013	NiFTI
LMCI	27	v21	MRI	5/12/2014	NiFTI
LMCI	28	v02	MRI	5/14/2012	NiFTI
LMCI	27	v21	MRI	10/07/2014	NiFTI
LMCI	30	v02	MRI	8/30/2012	NiFTI
LMCI	26	v11	MRI	9/09/2013	NiFTI
LMCI	29	v02	MRI	10/19/2012	NiFTI
LMCI	29	v11	MRI	10/25/2013	NiFTI
LMCI	30	v21	MRI	11/11/2014	NiFTI
LMCI	23	v21	MRI	1/26/2015	NiFTI
LMCI	25	v02	MRI	9/18/2012	NiFTI
LMCI	29	v02	MRI	4/03/2012	NiFTI
LMCI	29	v02	MRI	7/27/2012	NiFTI
LMCI	29	v02	MRI	8/10/2012	NiFTI
LMCI	27	v02	MRI	10/24/2012	NiFTI
LMCI	25	v02	MRI	8/03/2012	NiFTI
LMCI	25	v02	MRI	8/23/2012	NiFTI
LMCI	24	v02	MRI	7/19/2011	NiFTI
LMCI	26	v21	MRI	6/09/2014	NiFTI
LMCI	29	v41	MRI	6/07/2016	NiFTI
LMCI	29	v11	MRI	6/20/2013	NiFTI
LMCI	30	v02	MRI	6/11/2012	NiFTI
LMCI	27	v41	MRI	8/05/2016	NiFTI
LMCI	26	v21	MRI	7/21/2014	NiFTI
LMCI	28	v02	MRI	7/26/2012	NiFTI
LMCI	26	v02	MRI	9/21/2012	NiFTI
LMCI	27	v11	MRI	10/30/2013	NiFTI
LMCI	29	v02	MRI	6/03/2011	NiFTI
LMCI	27	v21	MRI	6/25/2013	NiFTI
LMCI	28	v11	MRI	7/02/2012	NiFTI
LMCI	29	v51	MRI	11/08/2016	NiFTI
LMCI	24	v02	MRI	6/25/2012	NiFTI
LMCI	26	v02	MRI	6/28/2012	NiFTI
LMCI	26	v02	MRI	6/07/2011	NiFTI
LMCI	26	v11	MRI	6/11/2012	NiFTI
LMCI	19	v21	MRI	6/11/2013	NiFTI
LMCI	25	v11	MRI	8/01/2012	NiFTI
LMCI	24	v02	MRI	7/25/2011	NiFTI
LMCI	30	v31	MRI	1/30/2015	NiFTI
LMCI	30	v02	MRI	12/28/2011	NiFTI
LMCI	30	v11	MRI	1/14/2013	NiFTI
LMCI	30	v21	MRI	1/17/2014	NiFTI
LMCI	30	v02	MRI	2/02/2012	NiFTI
LMCI	25	v21	MRI	2/04/2014	NiFTI
LMCI	30	v11	MRI	7/01/2013	NiFTI
LMCI	30	v21	MRI	7/23/2014	NiFTI
LMCI	30	v02	MRI	7/12/2012	NiFTI
LMCI	28	v02	MRI	9/09/2011	NiFTI
LMCI	26	v21	MRI	1/07/2014	NiFTI
LMCI	26	v02	MRI	10/12/2011	NiFTI
LMCI	24	v11	MRI	10/17/2012	NiFTI
LMCI	29	v11	MRI	10/15/2012	NiFTI
LMCI	30	v21	MRI	12/10/2013	NiFTI
LMCI	29	v41	MRI	1/14/2016	NiFTI
LMCI	28	v02	MRI	10/17/2011	NiFTI
LMCI	27	v02	MRI	11/28/2011	NiFTI
LMCI	28	v02	MRI	6/01/2012	NiFTI
LMCI	30	v21	MRI	7/21/2014	NiFTI
LMCI	27	v11	MRI	7/17/2013	NiFTI
LMCI	27	v02	MRI	10/11/2012	NiFTI
LMCI	28	v21	MRI	11/21/2013	NiFTI
LMCI	30	v11	MRI	11/15/2012	NiFTI
LMCI	29	v02	MRI	10/19/2011	NiFTI
LMCI	26	v11	MRI	8/23/2012	NiFTI
LMCI	22	v21	MRI	9/27/2013	NiFTI
LMCI	26	v02	MRI	8/16/2011	NiFTI
LMCI	22	v41	MRI	10/06/2015	NiFTI
LMCI	29	v02	MRI	10/18/2011	NiFTI
LMCI	30	v02	MRI	4/03/2012	NiFTI
LMCI	28	v11	MRI	9/24/2013	NiFTI
LMCI	27	v02	MRI	2/14/2012	NiFTI
LMCI	21	v31	MRI	4/03/2015	NiFTI
LMCI	26	v11	MRI	3/25/2013	NiFTI
LMCI	24	v02	MRI	3/13/2012	NiFTI
LMCI	23	v21	MRI	3/18/2014	NiFTI
LMCI	25	v31	MRI	12/16/2015	NiFTI
LMCI	25	v11	MRI	1/03/2014	NiFTI
LMCI	30	v02	MRI	12/07/2012	NiFTI
LMCI	28	v02	MRI	8/10/2011	NiFTI
LMCI	23	v11	MRI	8/29/2012	NiFTI
LMCI	21	v21	MRI	8/22/2013	NiFTI
LMCI	15	v41	MRI	9/09/2015	NiFTI
LMCI	24	v02	MRI	7/28/2011	NiFTI
LMCI	22	v11	MRI	8/09/2012	NiFTI
LMCI	30	v11	MRI	9/12/2012	NiFTI
LMCI	30	v41	MRI	10/22/2015	NiFTI
LMCI	30	v02	MRI	8/27/2011	NiFTI
LMCI	30	v21	MRI	10/11/2013	NiFTI
LMCI	28	v21	MRI	8/28/2014	NiFTI
LMCI	30	v02	MRI	6/21/2012	NiFTI
LMCI	27	v11	MRI	10/10/2013	NiFTI
LMCI	28	v02	MRI	9/06/2012	NiFTI
LMCI	27	v02	MRI	1/20/2012	NiFTI
LMCI	29	v02	MRI	2/03/2012	NiFTI
LMCI	25	v02	MRI	4/20/2012	NiFTI
LMCI	24	v02	MRI	5/08/2012	NiFTI
LMCI	28	v02	MRI	5/24/2012	NiFTI
LMCI	30	v02	MRI	8/08/2012	NiFTI
LMCI	30	v02	MRI	8/22/2011	NiFTI
LMCI	28	v11	MRI	8/14/2012	NiFTI
LMCI	28	v11	MRI	10/01/2012	NiFTI
LMCI	29	v02	MRI	9/08/2011	NiFTI
LMCI	27	v11	MRI	9/25/2012	NiFTI
LMCI	28	v02	MRI	9/23/2011	NiFTI
LMCI	27	v02	MRI	9/05/2012	NiFTI
LMCI	26	v41	MRI	4/28/2016	NiFTI
LMCI	25	v11	MRI	4/17/2013	NiFTI
LMCI	28	v02	MRI	3/27/2012	NiFTI
LMCI	29	v21	MRI	4/30/2014	NiFTI
LMCI	30	v11	MRI	5/31/2013	NiFTI
LMCI	30	v21	MRI	5/27/2014	NiFTI
LMCI	29	v02	MRI	4/18/2012	NiFTI
LMCI	29	v02	MRI	5/02/2012	NiFTI
LMCI	29	v11	MRI	5/10/2013	NiFTI
LMCI	28	v02	MRI	7/13/2012	NiFTI
LMCI	30	v41	MRI	8/11/2016	NiFTI
LMCI	29	v21	MRI	8/28/2014	NiFTI
LMCI	30	v11	MRI	8/22/2013	NiFTI
LMCI	29	v02	MRI	10/20/2011	NiFTI
LMCI	29	v02	MRI	12/07/2011	NiFTI
LMCI	29	v11	MRI	12/13/2012	NiFTI
LMCI	28	v21	MRI	12/05/2013	NiFTI
LMCI	30	v11	MRI	2/13/2013	NiFTI
LMCI	29	v21	MRI	2/04/2014	NiFTI
LMCI	30	v02	MRI	2/02/2012	NiFTI
LMCI	30	v41	MRI	2/22/2016	NiFTI
LMCI	29	v11	MRI	5/17/2013	NiFTI
LMCI	24	v21	MRI	5/28/2014	NiFTI
LMCI	29	v02	MRI	4/27/2012	NiFTI
LMCI	29	v02	MRI	5/10/2012	NiFTI
LMCI	28	v02	MRI	5/16/2012	NiFTI
LMCI	30	v21	MRI	6/17/2014	NiFTI
LMCI	30	v11	MRI	6/12/2013	NiFTI
LMCI	30	v41	MRI	5/12/2016	NiFTI
LMCI	30	v02	MRI	5/16/2012	NiFTI
LMCI	30	v21	MRI	6/17/2014	NiFTI
LMCI	30	v11	MRI	6/12/2013	NiFTI
LMCI	30	v41	MRI	5/11/2016	NiFTI
LMCI	29	v04	MRI	2/27/2012	NiFTI
LMCI	29	v02	MRI	3/19/2012	NiFTI
LMCI	27	v21	MRI	4/08/2014	NiFTI
LMCI	28	v02	MRI	4/30/2012	NiFTI
LMCI	29	v21	MRI	6/09/2014	NiFTI
LMCI	27	v41	MRI	6/14/2016	NiFTI
LMCI	24	v21	MRI	8/29/2014	NiFTI
LMCI	24	v02	MRI	8/02/2012	NiFTI
LMCI	26	v02	MRI	8/01/2012	NiFTI
LMCI	27	v11	MRI	5/29/2012	NiFTI
LMCI	29	v02	MRI	5/24/2011	NiFTI
LMCI	28	v02	MRI	12/20/2011	NiFTI
LMCI	28	v02	MRI	12/02/2011	NiFTI
LMCI	29	v11	MRI	2/04/2013	NiFTI
LMCI	26	v02	MRI	1/17/2012	NiFTI
LMCI	29	v05	MRI	8/17/2012	NiFTI
LMCI	27	v02	MRI	5/12/2012	NiFTI
LMCI	28	v11	MRI	5/31/2013	NiFTI
LMCI	25	v02	MRI	7/21/2012	NiFTI
LMCI	30	v02	MRI	10/13/2012	NiFTI
LMCI	28	v02	MRI	6/15/2011	NiFTI
LMCI	29	v11	MRI	7/02/2012	NiFTI
LMCI	29	v21	MRI	7/23/2013	NiFTI
LMCI	28	v41	MRI	7/14/2015	NiFTI
LMCI	30	v02	MRI	8/17/2011	NiFTI
LMCI	26	v21	MRI	9/04/2013	NiFTI
LMCI	26	v04	MRI	11/28/2011	NiFTI
LMCI	28	v11	MRI	3/05/2013	NiFTI
LMCI	29	v02	MRI	1/04/2012	NiFTI
