# Supplementary material for: An ensemble-based 3D residual network for the classification of Alzheimer’s disease
Source: PLoS One. 2025 Jun 11;20(6):e0324520. doi: 10.1371/journal.pone.0324520 (PMC12157004; doi:10.1371/journal.pone.0324520)
Supplement: S1 File — (ZIP) [file pone.0324520.s001.zip › Supporting Information/(350)AD.xlsx]

## Sheet: Sheet1
Group	MMSE	Visit	Modality	Acq Date	Format
AD	22	m24	MRI	8/13/2008	NiFTI
AD	25	m12	MRI	1/28/2008	NiFTI
AD	26	sc	MRI	8/30/2006	NiFTI
AD	19	m24	MRI	10/31/2008	NiFTI
AD	23	sc	MRI	10/05/2006	NiFTI
AD	21	sc	MRI	10/11/2006	NiFTI
AD	27	m24	MRI	12/12/2008	NiFTI
AD	29	m12	MRI	12/07/2007	NiFTI
AD	26	sc	MRI	11/29/2006	NiFTI
AD	24	m24	MRI	12/23/2008	NiFTI
AD	25	sc	MRI	11/09/2006	NiFTI
AD	20	sc	MRI	3/01/2007	NiFTI
AD	15	m24	MRI	4/24/2008	NiFTI
AD	21	m12	MRI	3/21/2007	NiFTI
AD	20	sc	MRI	2/22/2006	NiFTI
AD	17	m24	MRI	9/23/2008	NiFTI
AD	23	m12	MRI	10/11/2007	NiFTI
AD	21	sc	MRI	8/30/2006	NiFTI
AD	27	sc	MRI	10/02/2006	NiFTI
AD	23	m24	MRI	4/03/2009	NiFTI
AD	22	m12	MRI	4/15/2008	NiFTI
AD	24	sc	MRI	3/07/2007	NiFTI
AD	23	m24	MRI	9/11/2008	NiFTI
AD	24	m12	MRI	9/24/2007	NiFTI
AD	26	sc	MRI	9/21/2006	NiFTI
AD	20	sc	MRI	7/05/2006	NiFTI
AD	21	m24	MRI	5/20/2008	NiFTI
AD	19	m12	MRI	5/07/2007	NiFTI
AD	19	m06	MRI	10/30/2006	NiFTI
AD	23	sc	MRI	1/25/2007	NiFTI
AD	25	sc	MRI	2/13/2007	NiFTI
AD	21	m24	MRI	5/18/2009	NiFTI
AD	21	m12	MRI	4/21/2008	NiFTI
AD	25	sc	MRI	2/22/2007	NiFTI
AD	19	m24	MRI	9/12/2007	NiFTI
AD	17	m12	MRI	9/12/2006	NiFTI
AD	20	sc	MRI	9/01/2005	NiFTI
AD	28	m24	MRI	11/07/2007	NiFTI
AD	24	sc	MRI	11/07/2005	NiFTI
AD	18	m24	MRI	11/29/2007	NiFTI
AD	18	m12	MRI	11/28/2006	NiFTI
AD	23	sc	MRI	11/14/2005	NiFTI
AD	19	m24	MRI	4/09/2008	NiFTI
AD	22	m12	MRI	4/03/2007	NiFTI
AD	21	sc	MRI	3/03/2006	NiFTI
AD	23	sc	MRI	8/17/2006	NiFTI
AD	18	sc	MRI	8/28/2006	NiFTI
AD	21	m24	MRI	11/17/2008	NiFTI
AD	26	sc	MRI	11/06/2006	NiFTI
AD	22	sc	MRI	12/20/2006	NiFTI
AD	22	m24	MRI	3/16/2009	NiFTI
AD	22	m12	MRI	1/24/2008	NiFTI
AD	23	sc	MRI	1/11/2007	NiFTI
AD	18	m24	MRI	5/06/2008	NiFTI
AD	16	m12	MRI	4/17/2007	NiFTI
AD	24	sc	MRI	3/22/2006	NiFTI
AD	24	sc	MRI	4/05/2006	NiFTI
AD	24	sc	MRI	4/04/2006	NiFTI
AD	23	m12	MRI	1/29/2008	NiFTI
AD	25	sc	MRI	12/03/2006	NiFTI
AD	18	m24	MRI	4/22/2009	NiFTI
AD	17	m12	MRI	12/13/2007	NiFTI
AD	21	sc	MRI	11/01/2006	NiFTI
AD	26	sc	MRI	2/27/2007	NiFTI
AD	15	m24	MRI	9/25/2008	NiFTI
AD	14	m24	MRI	7/22/2008	NiFTI
AD	23	m12	MRI	6/04/2007	NiFTI
AD	24	sc	MRI	3/22/2006	NiFTI
AD	24	bl	MRI	9/11/2006	NiFTI
AD	20	m24	MRI	10/09/2007	NiFTI
AD	20	sc	MRI	9/13/2005	NiFTI
AD	22	m24	MRI	2/19/2008	NiFTI
AD	23	m12	MRI	2/26/2007	NiFTI
AD	22	sc	MRI	2/06/2006	NiFTI
AD	22	sc	MRI	3/17/2006	NiFTI
AD	10	m24	MRI	6/11/2008	NiFTI
AD	25	sc	MRI	5/22/2006	NiFTI
AD	23	m24	MRI	1/31/2008	NiFTI
AD	23	m12	MRI	1/08/2007	NiFTI
AD	22	sc	MRI	12/14/2005	NiFTI
AD	28	m24	MRI	1/22/2008	NiFTI
AD	26	m06	MRI	7/27/2006	NiFTI
AD	24	sc	MRI	1/04/2006	NiFTI
AD	4	m24	MRI	1/28/2008	NiFTI
AD	5	m12	MRI	2/13/2007	NiFTI
AD	23	sc	MRI	1/03/2006	NiFTI
AD	22	m24	MRI	3/04/2008	NiFTI
AD	24	m12	MRI	2/15/2007	NiFTI
AD	25	sc	MRI	1/24/2006	NiFTI
AD	13	m24	MRI	9/30/2008	NiFTI
AD	21	bl	MRI	9/29/2006	NiFTI
AD	10	m24	MRI	3/13/2009	NiFTI
AD	13	m12	MRI	4/02/2008	NiFTI
AD	21	sc	MRI	2/09/2007	NiFTI
AD	20	sc	MRI	2/12/2007	NiFTI
AD	21	m24	MRI	1/13/2009	NiFTI
AD	23	m12	MRI	1/15/2008	NiFTI
AD	24	sc	MRI	1/04/2007	NiFTI
AD	24	m12	MRI	2/28/2008	NiFTI
AD	25	m24	MRI	2/23/2009	NiFTI
AD	24	sc	MRI	2/23/2007	NiFTI
AD	20	m24	MRI	5/12/2008	NiFTI
AD	22	m12	MRI	5/09/2007	NiFTI
AD	20	sc	MRI	4/27/2006	NiFTI
AD	20	m24	MRI	10/14/2008	NiFTI
AD	19	m12	MRI	9/26/2007	NiFTI
AD	22	sc	MRI	9/06/2006	NiFTI
AD	22	m24	MRI	2/04/2009	NiFTI
AD	23	m12	MRI	2/11/2008	NiFTI
AD	23	sc	MRI	1/22/2007	NiFTI
AD	5	m24	MRI	12/15/2008	NiFTI
AD	10	m12	MRI	12/03/2007	NiFTI
AD	22	sc	MRI	11/27/2006	NiFTI
AD	18	m24	MRI	2/26/2009	NiFTI
AD	20	m12	MRI	2/05/2008	NiFTI
AD	21	sc	MRI	1/31/2007	NiFTI
AD	23	m24	MRI	3/12/2009	NiFTI
AD	22	m12	MRI	3/18/2008	NiFTI
AD	26	sc	MRI	2/28/2007	NiFTI
AD	26	m12	MRI	10/01/2007	NiFTI
AD	26	sc	MRI	8/23/2006	NiFTI
AD	11	m12	MRI	3/11/2008	NiFTI
AD	25	sc	MRI	11/30/2006	NiFTI
AD	13	m24	MRI	1/07/2009	NiFTI
AD	18	m12	MRI	12/17/2007	NiFTI
AD	23	sc	MRI	11/27/2006	NiFTI
AD	21	sc	MRI	1/22/2007	NiFTI
AD	25	m24	MRI	2/10/2009	NiFTI
AD	25	m12	MRI	2/08/2008	NiFTI
AD	26	bl	MRI	1/31/2007	NiFTI
AD	26	bl	MRI	1/25/2007	NiFTI
AD	6	m24	MRI	8/11/2008	NiFTI
AD	19	m12	MRI	8/09/2007	NiFTI
AD	21	sc	MRI	7/26/2006	NiFTI
AD	16	m24	MRI	8/07/2008	NiFTI
AD	20	m12	MRI	8/10/2007	NiFTI
AD	23	sc	MRI	7/18/2006	NiFTI
AD	22	m24	MRI	8/25/2008	NiFTI
AD	25	m12	MRI	8/06/2007	NiFTI
AD	26	sc	MRI	7/19/2006	NiFTI
AD	26	sc	MRI	9/21/2006	NiFTI
AD	24	m24	MRI	10/07/2008	NiFTI
AD	27	m12	MRI	10/01/2007	NiFTI
AD	26	sc	MRI	9/25/2006	NiFTI
AD	26	sc	MRI	11/20/2006	NiFTI
AD	21	m24	MRI	2/25/2009	NiFTI
AD	24	m12	MRI	3/12/2008	NiFTI
AD	25	sc	MRI	2/07/2007	NiFTI
AD	19	m24	MRI	2/23/2009	NiFTI
AD	24	m12	MRI	3/10/2008	NiFTI
AD	25	sc	MRI	2/07/2007	NiFTI
AD	24	m24	MRI	2/23/2009	NiFTI
AD	26	m12	MRI	3/14/2008	NiFTI
AD	26	sc	MRI	2/06/2007	NiFTI
AD	21	m24	MRI	2/25/2009	NiFTI
AD	18	m12	MRI	2/27/2008	NiFTI
AD	23	sc	MRI	2/08/2007	NiFTI
AD	24	m24	MRI	4/24/2008	NiFTI
AD	25	m12	MRI	6/21/2007	NiFTI
AD	25	sc	MRI	4/06/2006	NiFTI
AD	15	m24	MRI	5/29/2008	NiFTI
AD	19	m12	MRI	6/06/2007	NiFTI
AD	24	sc	MRI	5/26/2006	NiFTI
AD	18	m24	MRI	9/10/2008	NiFTI
AD	21	m12	MRI	8/30/2007	NiFTI
AD	22	sc	MRI	8/22/2006	NiFTI
AD	17	m24	MRI	10/07/2008	NiFTI
AD	17	m12	MRI	9/27/2007	NiFTI
AD	25	sc	MRI	8/25/2006	NiFTI
AD	12	m12	MRI	11/30/2007	NiFTI
AD	22	sc	MRI	11/20/2006	NiFTI
AD	5	m24	MRI	3/16/2009	NiFTI
AD	14	m12	MRI	3/24/2008	NiFTI
AD	20	sc	MRI	3/05/2007	NiFTI
AD	26	sc	MRI	3/29/2007	NiFTI
AD	21	sc	MRI	9/07/2007	NiFTI
AD	22	m24	MRI	3/10/2009	NiFTI
AD	24	m12	MRI	2/21/2008	NiFTI
AD	25	sc	MRI	2/12/2007	NiFTI
AD	20	m12	MRI	11/21/2007	NiFTI
AD	20	m06	MRI	6/04/2007	NiFTI
AD	24	m24	MRI	4/23/2008	NiFTI
AD	24	m12	MRI	5/23/2007	NiFTI
AD	26	sc	MRI	5/03/2006	NiFTI
AD	26	m24	MRI	4/15/2009	NiFTI
AD	27	m12	MRI	4/09/2008	NiFTI
AD	26	sc	MRI	3/21/2007	NiFTI
AD	10	m24	MRI	4/08/2009	NiFTI
AD	21	sc	MRI	3/21/2007	NiFTI
AD	24	m24	MRI	4/15/2009	NiFTI
AD	26	m12	MRI	4/09/2008	NiFTI
AD	24	sc	MRI	3/21/2007	NiFTI
AD	20	m24	MRI	6/17/2008	NiFTI
AD	24	m12	MRI	6/04/2007	NiFTI
AD	23	sc	MRI	5/18/2006	NiFTI
AD	26	m24	MRI	7/29/2008	NiFTI
AD	26	m12	MRI	7/31/2007	NiFTI
AD	25	sc	MRI	7/18/2006	NiFTI
AD	8	m24	MRI	8/04/2008	NiFTI
AD	16	m12	MRI	8/08/2007	NiFTI
AD	23	sc	MRI	7/19/2006	NiFTI
AD	7	m24	MRI	12/08/2008	NiFTI
AD	20	m12	MRI	9/11/2007	NiFTI
AD	26	sc	MRI	8/24/2006	NiFTI
AD	23	sc	MRI	10/12/2005	NiFTI
AD	16	m12	MRI	11/14/2006	NiFTI
AD	21	sc	MRI	10/14/2005	NiFTI
AD	26	m12	MRI	3/12/2007	NiFTI
AD	25	sc	MRI	12/06/2005	NiFTI
AD	23	m12	MRI	3/06/2007	NiFTI
AD	23	m12	MRI	3/06/2007	NiFTI
AD	12	m24	MRI	11/10/2008	NiFTI
AD	22	sc	MRI	10/02/2006	NiFTI
AD	21	sc	MRI	9/05/2006	NiFTI
AD	20	sc	MRI	1/03/2007	NiFTI
AD	19	m12	MRI	5/13/2008	NiFTI
AD	24	bl	MRI	3/30/2007	NiFTI
AD	8	m12	MRI	9/04/2007	NiFTI
AD	2	m24	MRI	8/07/2008	NiFTI
AD	15	m06	MRI	2/21/2007	NiFTI
AD	22	sc	MRI	2/15/2007	NiFTI
AD	20	sc	MRI	11/16/2006	NiFTI
AD	20	m12	MRI	6/17/2008	NiFTI
AD	26	m06	MRI	9/20/2007	NiFTI
AD	25	sc	MRI	10/26/2006	NiFTI
AD	23	m12	MRI	12/11/2007	NiFTI
AD	24	sc	MRI	12/04/2006	NiFTI
AD	26	sc	MRI	11/24/2006	NiFTI
AD	19	m24	MRI	2/06/2009	NiFTI
AD	23	m12	MRI	12/11/2007	NiFTI
AD	21	sc	MRI	12/11/2006	NiFTI
AD	11	m12	MRI	5/15/2008	NiFTI
AD	24	sc	MRI	4/26/2007	NiFTI
AD	17	m12	MRI	5/12/2008	NiFTI
AD	23	sc	MRI	5/10/2007	NiFTI
AD	20	m24	MRI	1/21/2008	NiFTI
AD	22	m12	MRI	2/19/2007	NiFTI
AD	20	sc	MRI	1/22/2006	NiFTI
AD	26	sc	MRI	12/16/2006	NiFTI
AD	16	m24	MRI	4/17/2008	NiFTI
AD	16	m12	MRI	5/15/2007	NiFTI
AD	23	sc	MRI	4/21/2006	NiFTI
AD	19	m24	MRI	5/20/2008	NiFTI
AD	20	m12	MRI	5/17/2007	NiFTI
AD	21	sc	MRI	5/10/2006	NiFTI
AD	26	sc	MRI	5/25/2006	NiFTI
AD	25	m24	MRI	1/26/2009	NiFTI
AD	26	m12	MRI	12/14/2007	NiFTI
AD	21	sc	MRI	12/19/2006	NiFTI
AD	22	sc	MRI	9/07/2006	NiFTI
AD	21	sc	MRI	1/03/2007	NiFTI
AD	9	m24	MRI	1/14/2009	NiFTI
AD	16	m12	MRI	1/23/2008	NiFTI
AD	20	sc	MRI	1/11/2007	NiFTI
AD	20	sc	MRI	2/16/2006	NiFTI
AD	27	m24	MRI	7/02/2008	NiFTI
AD	24	m12	MRI	4/20/2007	NiFTI
AD	26	sc	MRI	4/10/2006	NiFTI
AD	19	m24	MRI	11/24/2008	NiFTI
AD	21	m12	MRI	11/30/2007	NiFTI
AD	21	sc	MRI	11/01/2006	NiFTI
AD	19	m12	MRI	6/15/2007	NiFTI
AD	20	m06	MRI	12/04/2006	NiFTI
AD	16	m24	MRI	6/06/2008	NiFTI
AD	19	m12	MRI	6/18/2007	NiFTI
AD	22	bl	MRI	8/10/2006	NiFTI
AD	22	bl	MRI	12/21/2006	NiFTI
AD	22	m24	MRI	7/31/2008	NiFTI
AD	25	m12	MRI	7/30/2007	NiFTI
AD	23	sc	MRI	7/20/2006	NiFTI
AD	25	m24	MRI	10/01/2008	NiFTI
AD	28	m12	MRI	10/09/2007	NiFTI
AD	23	sc	MRI	10/05/2006	NiFTI
AD	18	m24	MRI	9/30/2008	NiFTI
AD	22	m12	MRI	10/04/2007	NiFTI
AD	22	sc	MRI	9/25/2006	NiFTI
AD	21	m24	MRI	1/27/2009	NiFTI
AD	21	m12	MRI	1/28/2008	NiFTI
AD	21	sc	MRI	1/23/2007	NiFTI
AD	17	m24	MRI	6/27/2008	NiFTI
AD	14	m12	MRI	6/28/2007	NiFTI
AD	24	sc	MRI	5/17/2006	NiFTI
AD	20	m24	MRI	10/03/2008	NiFTI
AD	24	m12	MRI	10/05/2007	NiFTI
AD	23	sc	MRI	9/05/2006	NiFTI
AD	22	m24	MRI	11/17/2008	NiFTI
AD	24	m12	MRI	10/26/2007	NiFTI
AD	22	sc	MRI	10/09/2006	NiFTI
AD	9	m24	MRI	4/22/2009	NiFTI
AD	17	m12	MRI	4/24/2008	NiFTI
AD	21	sc	MRI	3/16/2007	NiFTI
AD	26	m24	MRI	5/19/2008	NiFTI
AD	26	m06	MRI	9/15/2006	NiFTI
AD	25	m24	MRI	3/12/2008	NiFTI
AD	25	m06	MRI	9/12/2006	NiFTI
AD	15	m24	MRI	4/18/2008	NiFTI
AD	26	m06	MRI	10/03/2006	NiFTI
AD	24	m06	MRI	10/30/2006	NiFTI
AD	24	m06	MRI	12/14/2006	NiFTI
AD	25	m06	MRI	11/30/2006	NiFTI
AD	25	m06	MRI	2/07/2007	NiFTI
AD	21	sc	MRI	9/06/2006	NiFTI
AD	0	m24	MRI	3/10/2009	NiFTI
AD	21	sc	MRI	6/19/2007	NiFTI
AD	21	sc	MRI	9/07/2007	NiFTI
AD	28	m12	MRI	11/01/2007	NiFTI
AD	23	sc	MRI	10/20/2006	NiFTI
AD	23	m12	MRI	2/04/2008	NiFTI
AD	26	sc	MRI	1/15/2007	NiFTI
AD	19	m12	MRI	2/18/2008	NiFTI
AD	25	sc	MRI	2/07/2007	NiFTI
AD	25	m12	MRI	3/10/2008	NiFTI
AD	25	sc	MRI	3/05/2007	NiFTI
AD	17	m24	MRI	6/17/2008	NiFTI
AD	25	sc	MRI	5/03/2006	NiFTI
AD	27	m24	MRI	7/17/2008	NiFTI
AD	23	m12	MRI	6/19/2007	NiFTI
AD	23	sc	MRI	6/07/2006	NiFTI
AD	24	sc	MRI	7/26/2006	NiFTI
AD	22	m12	MRI	1/25/2008	NiFTI
AD	21	sc	MRI	11/13/2006	NiFTI
AD	24	m24	MRI	3/16/2009	NiFTI
AD	24	m12	MRI	1/17/2008	NiFTI
AD	23	sc	MRI	12/29/2006	NiFTI
AD	24	sc	MRI	4/10/2006	NiFTI
AD	25	m12	MRI	4/02/2007	NiFTI
AD	26	sc	MRI	5/01/2006	NiFTI
AD	25	m24	MRI	6/13/2008	NiFTI
AD	25	m12	MRI	5/14/2007	NiFTI
AD	26	m24	MRI	5/19/2008	NiFTI
AD	23	sc	MRI	5/09/2006	NiFTI
AD	28	m12	MRI	5/29/2007	NiFTI
AD	24	sc	MRI	5/16/2006	NiFTI
AD	21	m24	MRI	6/10/2008	NiFTI
AD	25	m12	MRI	6/04/2007	NiFTI
AD	26	sc	MRI	3/27/2006	NiFTI
AD	25	sc	MRI	8/25/2006	NiFTI
AD	22	m12	MRI	9/29/2007	NiFTI
AD	26	sc	MRI	9/10/2006	NiFTI
AD	26	m12	MRI	12/04/2007	NiFTI
AD	22	m12	MRI	11/06/2007	NiFTI
AD	24	sc	MRI	9/25/2006	NiFTI
AD	21	m12	MRI	9/16/2007	NiFTI
AD	26	sc	MRI	8/27/2006	NiFTI
AD	23	sc	MRI	11/19/2006	NiFTI
AD	22	m12	MRI	11/25/2007	NiFTI
AD	17	m12	MRI	2/12/2008	NiFTI
AD	24	sc	MRI	12/19/2006	NiFTI
AD	23	sc	MRI	12/26/2006	NiFTI
AD	23	m12	MRI	2/03/2008	NiFTI
