# Supplementary material for: An ensemble-based 3D residual network for the classification of Alzheimer’s disease
Source: PLoS One. 2025 Jun 11;20(6):e0324520. doi: 10.1371/journal.pone.0324520 (PMC12157004; doi:10.1371/journal.pone.0324520)
Supplement: S1 File — (ZIP) [file pone.0324520.s001.zip › Supporting Information/(350)EMCI.xlsx]

## Sheet: (350)EMCI_4_16_2024
Group	MMSE	Visit	Modality	Acq Date	Format
EMCI	28	v11	MRI	7/26/2013	NiFTI
EMCI	29	v06	MRI	5/16/2012	NiFTI
EMCI	26	scmri	MRI	5/06/2011	NiFTI
EMCI	26	v06	MRI	7/17/2012	NiFTI
EMCI	25	scmri	MRI	6/27/2011	NiFTI
EMCI	28	v02	MRI	9/12/2011	NiFTI
EMCI	27	v11	MRI	9/27/2012	NiFTI
EMCI	27	scmri	MRI	9/02/2010	NiFTI
EMCI	28	v06	MRI	11/01/2011	NiFTI
EMCI	29	scmri	MRI	9/27/2010	NiFTI
EMCI	25	v21	MRI	10/21/2013	NiFTI
EMCI	26	v06	MRI	11/08/2011	NiFTI
EMCI	27	v02	MRI	1/23/2012	NiFTI
EMCI	27	v21	MRI	2/04/2014	NiFTI
EMCI	27	scmri	MRI	12/01/2010	NiFTI
EMCI	30	v31	MRI	12/01/2014	NiFTI
EMCI	30	v11	MRI	1/10/2013	NiFTI
EMCI	30	v06	MRI	1/06/2012	NiFTI
EMCI	28	v11	MRI	6/20/2013	NiFTI
EMCI	28	scmri	MRI	5/18/2011	NiFTI
EMCI	26	v31	MRI	5/28/2015	NiFTI
EMCI	28	v06	MRI	5/31/2012	NiFTI
EMCI	30	v02	MRI	2/14/2012	NiFTI
EMCI	27	v11	MRI	4/10/2013	NiFTI
EMCI	30	v02	MRI	6/29/2012	NiFTI
EMCI	29	v11	MRI	8/19/2013	NiFTI
EMCI	30	v11	MRI	10/21/2013	NiFTI
EMCI	28	v02	MRI	10/04/2012	NiFTI
EMCI	25	v21	MRI	12/03/2014	NiFTI
EMCI	26	v02	MRI	10/26/2012	NiFTI
EMCI	25	v11	MRI	11/22/2013	NiFTI
EMCI	24	v21	MRI	2/20/2014	NiFTI
EMCI	27	v06	MRI	2/16/2012	NiFTI
EMCI	30	scmri	MRI	1/31/2011	NiFTI
EMCI	29	v41	MRI	9/23/2015	NiFTI
EMCI	27	v02	MRI	9/19/2011	NiFTI
EMCI	27	v11	MRI	10/09/2012	NiFTI
EMCI	25	v21	MRI	10/03/2013	NiFTI
EMCI	30	v02	MRI	2/29/2012	NiFTI
EMCI	30	v21	MRI	3/05/2014	NiFTI
EMCI	27	v41	MRI	3/08/2016	NiFTI
EMCI	24	v41	MRI	9/22/2016	NiFTI
EMCI	28	v02	MRI	9/10/2012	NiFTI
EMCI	24	v21	MRI	9/17/2014	NiFTI
EMCI	27	v11	MRI	9/27/2013	NiFTI
EMCI	30	v21	MRI	11/20/2013	NiFTI
EMCI	30	v06	MRI	1/13/2012	NiFTI
EMCI	29	scmri	MRI	12/10/2010	NiFTI
EMCI	30	v11	MRI	2/08/2013	NiFTI
EMCI	30	v11	MRI	4/11/2013	NiFTI
EMCI	29	v06	MRI	3/22/2012	NiFTI
EMCI	30	v41	MRI	5/02/2016	NiFTI
EMCI	29	scmri	MRI	2/17/2011	NiFTI
EMCI	30	v21	MRI	5/14/2014	NiFTI
EMCI	30	init	MRI	9/01/2017	NiFTI
EMCI	26	v02	MRI	6/09/2011	NiFTI
EMCI	27	v11	MRI	11/08/2012	NiFTI
EMCI	25	v21	MRI	11/21/2013	NiFTI
EMCI	29	v02	MRI	11/07/2011	NiFTI
EMCI	29	scmri	MRI	6/17/2010	NiFTI
EMCI	30	v11	MRI	3/26/2012	NiFTI
EMCI	28	v21	MRI	7/22/2013	NiFTI
EMCI	29	v11	MRI	7/23/2012	NiFTI
EMCI	27	v06	MRI	7/19/2011	NiFTI
EMCI	29	scmri	MRI	2/10/2011	NiFTI
EMCI	29	v02	MRI	3/23/2012	NiFTI
EMCI	29	v02	MRI	4/02/2012	NiFTI
EMCI	28	v11	MRI	2/03/2014	NiFTI
EMCI	27	v02	MRI	12/03/2012	NiFTI
EMCI	29	v21	MRI	2/23/2015	NiFTI
EMCI	26	v11	MRI	4/23/2014	NiFTI
EMCI	25	v02	MRI	2/13/2013	NiFTI
EMCI	23	v21	MRI	5/04/2015	NiFTI
EMCI	28	v02	MRI	4/18/2012	NiFTI
EMCI	28	scmri	MRI	9/09/2010	NiFTI
EMCI	29	v11	MRI	10/17/2012	NiFTI
EMCI	27	v06	MRI	10/06/2011	NiFTI
EMCI	25	scmri	MRI	9/28/2010	NiFTI
EMCI	23	v21	MRI	10/15/2013	NiFTI
EMCI	27	v06	MRI	10/10/2011	NiFTI
EMCI	29	scmri	MRI	10/15/2010	NiFTI
EMCI	26	v21	MRI	11/12/2013	NiFTI
EMCI	28	v06	MRI	10/24/2011	NiFTI
EMCI	28	scmri	MRI	10/13/2010	NiFTI
EMCI	29	v11	MRI	10/24/2012	NiFTI
EMCI	30	v21	MRI	10/24/2013	NiFTI
EMCI	24	v11	MRI	11/07/2012	NiFTI
EMCI	26	scmri	MRI	10/22/2010	NiFTI
EMCI	28	v06	MRI	11/02/2011	NiFTI
EMCI	26	scmri	MRI	11/01/2010	NiFTI
EMCI	28	scmri	MRI	2/15/2011	NiFTI
EMCI	25	v21	MRI	10/09/2013	NiFTI
EMCI	26	v02	MRI	9/22/2011	NiFTI
EMCI	26	v11	MRI	10/08/2012	NiFTI
EMCI	30	v02	MRI	12/19/2011	NiFTI
EMCI	30	v11	MRI	12/17/2012	NiFTI
EMCI	29	v21	MRI	12/17/2013	NiFTI
EMCI	25	v11	MRI	5/09/2013	NiFTI
EMCI	28	v02	MRI	4/16/2012	NiFTI
EMCI	24	v02	MRI	5/31/2012	NiFTI
EMCI	30	v11	MRI	6/03/2013	NiFTI
EMCI	28	v02	MRI	3/04/2013	NiFTI
EMCI	26	scmri	MRI	10/05/2010	NiFTI
EMCI	21	v21	MRI	10/21/2014	NiFTI
EMCI	25	v06	MRI	11/02/2012	NiFTI
EMCI	30	v06	MRI	2/28/2012	NiFTI
EMCI	30	scmri	MRI	11/02/2010	NiFTI
EMCI	29	v11	MRI	3/15/2013	NiFTI
EMCI	30	v41	MRI	12/22/2015	NiFTI
EMCI	29	v31	MRI	1/30/2015	NiFTI
EMCI	29	scmri	MRI	1/18/2011	NiFTI
EMCI	30	v06	MRI	2/24/2012	NiFTI
EMCI	28	v11	MRI	3/01/2013	NiFTI
EMCI	26	v11	MRI	5/31/2013	NiFTI
EMCI	30	v06	MRI	6/05/2012	NiFTI
EMCI	29	v31	MRI	8/14/2015	NiFTI
EMCI	30	scmri	MRI	5/13/2011	NiFTI
EMCI	29	scmri	MRI	6/21/2011	NiFTI
EMCI	28	v02	MRI	7/03/2012	NiFTI
EMCI	26	v21	MRI	7/11/2014	NiFTI
EMCI	29	v02	MRI	11/06/2012	NiFTI
EMCI	28	scmri	MRI	9/17/2010	NiFTI
EMCI	30	v02	MRI	2/01/2012	NiFTI
EMCI	28	scmri	MRI	12/03/2010	NiFTI
EMCI	30	v02	MRI	9/02/2011	NiFTI
EMCI	29	v02	MRI	1/03/2012	NiFTI
EMCI	24	v02	MRI	4/20/2012	NiFTI
EMCI	28	scmri	MRI	11/12/2010	NiFTI
EMCI	29	scmri	MRI	12/07/2010	NiFTI
EMCI	28	scmri	MRI	12/14/2010	NiFTI
EMCI	30	scmri	MRI	3/20/2011	NiFTI
EMCI	29	v02	MRI	8/31/2012	NiFTI
EMCI	29	v02	MRI	9/20/2012	NiFTI
EMCI	30	v02	MRI	10/13/2012	NiFTI
EMCI	27	scmri	MRI	5/06/2011	NiFTI
EMCI	28	scmri	MRI	7/01/2011	NiFTI
EMCI	30	scmri	MRI	8/15/2011	NiFTI
EMCI	29	v02	MRI	11/03/2011	NiFTI
EMCI	28	v02	MRI	4/24/2013	NiFTI
EMCI	29	scmri	MRI	10/05/2010	NiFTI
EMCI	27	scmri	MRI	12/15/2010	NiFTI
EMCI	28	scmri	MRI	12/22/2010	NiFTI
EMCI	28	v02	MRI	7/05/2012	NiFTI
EMCI	28	scmri	MRI	9/13/2010	NiFTI
EMCI	28	scmri	MRI	11/19/2010	NiFTI
EMCI	28	scmri	MRI	12/08/2010	NiFTI
EMCI	25	scmri	MRI	11/29/2010	NiFTI
EMCI	28	v02	MRI	7/06/2011	NiFTI
EMCI	29	v02	MRI	12/14/2011	NiFTI
EMCI	30	scmri	MRI	5/26/2011	NiFTI
EMCI	26	v51	MRI	5/05/2017	NiFTI
EMCI	28	scmri	MRI	6/01/2011	NiFTI
EMCI	27	scmri	MRI	10/20/2010	NiFTI
EMCI	28	v02	MRI	9/07/2011	NiFTI
EMCI	30	v02	MRI	5/10/2012	NiFTI
EMCI	30	v02	MRI	4/18/2011	NiFTI
EMCI	29	v02	MRI	6/22/2011	NiFTI
EMCI	29	v02	MRI	7/28/2011	NiFTI
EMCI	30	v02	MRI	10/07/2011	NiFTI
EMCI	26	v02	MRI	12/16/2011	NiFTI
EMCI	29	v02	MRI	2/29/2012	NiFTI
EMCI	29	v02	MRI	8/02/2012	NiFTI
EMCI	30	v02	MRI	8/14/2012	NiFTI
EMCI	29	v02	MRI	10/15/2012	NiFTI
EMCI	30	v02	MRI	11/20/2012	NiFTI
EMCI	29	m12	MRI	12/30/2011	NiFTI
EMCI	28	scmri	MRI	12/14/2010	NiFTI
EMCI	29	v02	MRI	10/19/2012	NiFTI
EMCI	29	scmri	MRI	7/05/2011	NiFTI
EMCI	29	v02	MRI	8/13/2012	NiFTI
EMCI	30	scmri	MRI	9/30/2010	NiFTI
EMCI	29	scmri	MRI	11/19/2010	NiFTI
EMCI	30	scmri	MRI	11/22/2010	NiFTI
EMCI	30	scmri	MRI	2/16/2011	NiFTI
EMCI	30	scmri	MRI	2/24/2011	NiFTI
EMCI	29	v02	MRI	5/25/2011	NiFTI
EMCI	29	v02	MRI	7/06/2011	NiFTI
EMCI	30	v02	MRI	9/08/2011	NiFTI
EMCI	29	v02	MRI	9/06/2011	NiFTI
EMCI	30	v02	MRI	10/27/2011	NiFTI
EMCI	28	v02	MRI	5/17/2013	NiFTI
EMCI	29	scmri	MRI	11/01/2010	NiFTI
EMCI	27	m06	MRI	6/21/2011	NiFTI
EMCI	28	scmri	MRI	11/15/2010	NiFTI
EMCI	29	scmri	MRI	11/15/2010	NiFTI
EMCI	28	scmri	MRI	12/02/2010	NiFTI
EMCI	26	scmri	MRI	11/15/2010	NiFTI
EMCI	26	scmri	MRI	12/21/2010	NiFTI
EMCI	29	scmri	MRI	3/08/2011	NiFTI
EMCI	28	scmri	MRI	3/10/2011	NiFTI
EMCI	29	v02	MRI	6/06/2011	NiFTI
EMCI	30	v02	MRI	7/28/2011	NiFTI
EMCI	30	v02	MRI	9/06/2011	NiFTI
EMCI	30	v02	MRI	10/10/2011	NiFTI
EMCI	28	v02	MRI	11/14/2011	NiFTI
EMCI	28	v02	MRI	2/06/2012	NiFTI
EMCI	29	v02	MRI	9/04/2012	NiFTI
EMCI	25	v02	MRI	5/15/2012	NiFTI
EMCI	28	m03	MRI	10/28/2010	NiFTI
EMCI	30	m03	MRI	10/19/2010	NiFTI
EMCI	26	m03	MRI	11/12/2010	NiFTI
EMCI	28	m03	MRI	12/13/2010	NiFTI
EMCI	30	m03	MRI	12/06/2010	NiFTI
EMCI	25	m03	MRI	12/13/2010	NiFTI
EMCI	28	scmri	MRI	10/08/2010	NiFTI
EMCI	30	scmri	MRI	10/26/2010	NiFTI
EMCI	27	scmri	MRI	11/02/2010	NiFTI
EMCI	29	v02	MRI	3/08/2011	NiFTI
EMCI	30	v02	MRI	6/17/2011	NiFTI
EMCI	30	v02	MRI	7/20/2011	NiFTI
EMCI	26	v02	MRI	9/02/2011	NiFTI
EMCI	29	v02	MRI	9/26/2011	NiFTI
EMCI	28	v02	MRI	12/09/2011	NiFTI
EMCI	30	v02	MRI	12/08/2011	NiFTI
EMCI	30	v02	MRI	1/17/2012	NiFTI
EMCI	28	v02	MRI	2/14/2012	NiFTI
EMCI	27	v02	MRI	2/17/2012	NiFTI
EMCI	28	v02	MRI	3/05/2012	NiFTI
EMCI	29	v02	MRI	4/02/2012	NiFTI
EMCI	24	v02	MRI	3/30/2012	NiFTI
EMCI	27	v02	MRI	4/02/2012	NiFTI
EMCI	29	v02	MRI	6/15/2012	NiFTI
EMCI	29	v02	MRI	8/09/2012	NiFTI
EMCI	30	v02	MRI	10/10/2012	NiFTI
EMCI	30	scmri	MRI	11/05/2010	NiFTI
EMCI	30	m06	MRI	2/07/2012	NiFTI
EMCI	28	scmri	MRI	12/09/2010	NiFTI
EMCI	30	scmri	MRI	1/07/2011	NiFTI
EMCI	30	scmri	MRI	1/27/2011	NiFTI
EMCI	30	scmri	MRI	2/03/2011	NiFTI
EMCI	29	v02	MRI	8/31/2011	NiFTI
EMCI	29	v02	MRI	10/07/2011	NiFTI
EMCI	26	v02	MRI	10/17/2011	NiFTI
EMCI	30	v02	MRI	11/04/2011	NiFTI
EMCI	29	v02	MRI	12/22/2011	NiFTI
EMCI	29	v02	MRI	2/10/2012	NiFTI
EMCI	28	v02	MRI	3/16/2012	NiFTI
EMCI	28	v02	MRI	5/18/2012	NiFTI
EMCI	29	v02	MRI	6/26/2012	NiFTI
EMCI	28	v02	MRI	10/04/2012	NiFTI
EMCI	30	scmri	MRI	9/20/2010	NiFTI
EMCI	23	scmri	MRI	10/12/2010	NiFTI
EMCI	30	scmri	MRI	2/15/2011	NiFTI
EMCI	30	v02	MRI	11/01/2012	NiFTI
EMCI	30	scmri	MRI	1/03/2011	NiFTI
EMCI	27	scmri	MRI	2/01/2011	NiFTI
EMCI	29	scmri	MRI	12/10/2010	NiFTI
EMCI	25	scmri	MRI	4/27/2011	NiFTI
EMCI	30	v02	MRI	1/18/2012	NiFTI
EMCI	28	v02	MRI	2/14/2012	NiFTI
EMCI	30	v02	MRI	9/11/2012	NiFTI
EMCI	27	scmri	MRI	8/18/2010	NiFTI
EMCI	29	scmri	MRI	9/08/2010	NiFTI
EMCI	26	scmri	MRI	9/09/2010	NiFTI
EMCI	25	scmri	MRI	9/22/2010	NiFTI
EMCI	29	v02	MRI	5/24/2011	NiFTI
EMCI	25	m06	MRI	2/23/2011	NiFTI
EMCI	30	scmri	MRI	10/15/2010	NiFTI
EMCI	29	scmri	MRI	11/09/2010	NiFTI
EMCI	28	scmri	MRI	11/30/2010	NiFTI
EMCI	25	v02	MRI	4/25/2011	NiFTI
EMCI	29	v02	MRI	8/23/2011	NiFTI
EMCI	28	v02	MRI	9/27/2011	NiFTI
EMCI	29	v02	MRI	10/07/2011	NiFTI
EMCI	28	v02	MRI	2/02/2012	NiFTI
EMCI	26	v02	MRI	2/01/2012	NiFTI
EMCI	29	v02	MRI	2/17/2012	NiFTI
EMCI	28	v02	MRI	3/15/2012	NiFTI
EMCI	28	v02	MRI	3/27/2012	NiFTI
EMCI	30	scmri	MRI	12/01/2010	NiFTI
EMCI	29	scmri	MRI	11/23/2010	NiFTI
EMCI	26	scmri	MRI	11/22/2010	NiFTI
EMCI	28	scmri	MRI	1/13/2011	NiFTI
EMCI	29	scmri	MRI	3/09/2011	NiFTI
EMCI	29	v02	MRI	10/14/2011	NiFTI
EMCI	29	v02	MRI	12/22/2011	NiFTI
EMCI	28	v02	MRI	2/02/2012	NiFTI
EMCI	25	v02	MRI	3/30/2012	NiFTI
EMCI	29	m06	MRI	2/06/2012	NiFTI
EMCI	29	v02	MRI	1/20/2012	NiFTI
EMCI	29	scmri	MRI	1/12/2011	NiFTI
EMCI	27	v02	MRI	8/15/2011	NiFTI
EMCI	29	v02	MRI	8/24/2011	NiFTI
EMCI	30	v02	MRI	3/29/2012	NiFTI
EMCI	30	v02	MRI	8/08/2012	NiFTI
EMCI	27	m06	MRI	3/07/2011	NiFTI
EMCI	29	m06	MRI	11/15/2011	NiFTI
EMCI	30	v02	MRI	8/03/2011	NiFTI
EMCI	29	v02	MRI	6/21/2012	NiFTI
EMCI	27	m06	MRI	11/21/2011	NiFTI
EMCI	27	scmri	MRI	9/29/2011	NiFTI
EMCI	26	m06	MRI	5/28/2012	NiFTI
EMCI	30	v02	MRI	2/10/2012	NiFTI
EMCI	29	v02	MRI	8/03/2012	NiFTI
EMCI	29	m06	MRI	6/13/2011	NiFTI
EMCI	29	m06	MRI	6/20/2011	NiFTI
EMCI	28	v02	MRI	10/24/2011	NiFTI
EMCI	30	v02	MRI	5/31/2012	NiFTI
EMCI	26	v02	MRI	6/08/2012	NiFTI
EMCI	26	v02	MRI	7/18/2012	NiFTI
EMCI	28	scmri	MRI	6/17/2010	NiFTI
EMCI	27	scmri	MRI	7/01/2010	NiFTI
EMCI	27	scmri	MRI	7/13/2010	NiFTI
EMCI	28	scmri	MRI	8/17/2010	NiFTI
EMCI	27	scmri	MRI	8/26/2010	NiFTI
EMCI	30	scmri	MRI	9/02/2010	NiFTI
EMCI	30	scmri	MRI	10/21/2010	NiFTI
EMCI	28	scmri	MRI	11/02/2010	NiFTI
EMCI	28	scmri	MRI	11/16/2010	NiFTI
EMCI	29	scmri	MRI	12/14/2010	NiFTI
EMCI	28	scmri	MRI	3/01/2011	NiFTI
EMCI	30	v02	MRI	2/20/2012	NiFTI
EMCI	29	v02	MRI	3/10/2012	NiFTI
EMCI	27	v02	MRI	4/07/2012	NiFTI
EMCI	30	v02	MRI	5/31/2012	NiFTI
EMCI	28	v02	MRI	6/07/2012	NiFTI
EMCI	27	v02	MRI	12/21/2012	NiFTI
EMCI	28	scmri	MRI	3/08/2011	NiFTI
EMCI	30	scmri	MRI	4/08/2011	NiFTI
EMCI	28	v02	MRI	6/20/2011	NiFTI
EMCI	30	v02	MRI	9/13/2011	NiFTI
EMCI	27	v02	MRI	10/14/2011	NiFTI
EMCI	27	v02	MRI	10/26/2011	NiFTI
EMCI	28	v02	MRI	11/10/2011	NiFTI
EMCI	30	v02	MRI	9/21/2011	NiFTI
EMCI	25	v02	MRI	11/02/2011	NiFTI
EMCI	29	v02	MRI	11/16/2011	NiFTI
EMCI	29	v02	MRI	12/02/2011	NiFTI
EMCI	28	v02	MRI	2/22/2012	NiFTI
EMCI	30	v02	MRI	4/04/2012	NiFTI
EMCI	30	v02	MRI	5/03/2012	NiFTI
EMCI	29	v02	MRI	8/14/2012	NiFTI
EMCI	30	scmri	MRI	1/04/2011	NiFTI
EMCI	28	scmri	MRI	3/24/2011	NiFTI
EMCI	25	v02	MRI	9/04/2011	NiFTI
EMCI	29	v02	MRI	9/24/2011	NiFTI
EMCI	29	v02	MRI	1/06/2012	NiFTI
EMCI	29	v02	MRI	6/23/2012	NiFTI
EMCI	30	v02	MRI	9/09/2012	NiFTI
EMCI	25	scmri	MRI	10/05/2010	NiFTI
EMCI	29	m03	MRI	2/16/2011	NiFTI
EMCI	27	v02	MRI	7/28/2011	NiFTI
EMCI	30	v02	MRI	8/17/2011	NiFTI
EMCI	29	v02	MRI	10/31/2011	NiFTI
EMCI	28	v02	MRI	3/28/2012	NiFTI
EMCI	26	v02	MRI	7/18/2012	NiFTI
EMCI	29	scmri	MRI	9/08/2010	NiFTI
EMCI	29	v02	MRI	5/10/2011	NiFTI
EMCI	27	v02	MRI	3/28/2012	NiFTI
EMCI	30	v02	MRI	6/01/2012	NiFTI
