# Supplementary material for: An ensemble-based 3D residual network for the classification of Alzheimer’s disease
Source: PLoS One. 2025 Jun 11;20(6):e0324520. doi: 10.1371/journal.pone.0324520 (PMC12157004; doi:10.1371/journal.pone.0324520)
Supplement: S1 File — (ZIP) [file pone.0324520.s001.zip › Supporting Information/(629)MCI.xlsx]

## Sheet: （总629）MCI_7_09_2024
Group	MMSE	Visit	Modality	Acq Date	Format
MCI	23	m36	MRI	8/13/2009	NiFTI
MCI	27	sc	MRI	7/17/2006	NiFTI
MCI	28	m36	MRI	9/04/2009	NiFTI
MCI	29	sc	MRI	8/14/2006	NiFTI
MCI	27	m18	MRI	6/05/2008	NiFTI
MCI	25	sc	MRI	10/10/2006	NiFTI
MCI	19	m36	MRI	12/10/2009	NiFTI
MCI	25	sc	MRI	11/28/2006	NiFTI
MCI	28	m36	MRI	1/07/2010	NiFTI
MCI	28	sc	MRI	12/14/2006	NiFTI
MCI	29	m36	MRI	3/04/2010	NiFTI
MCI	28	sc	MRI	2/14/2007	NiFTI
MCI	29	m24	MRI	10/23/2008	NiFTI
MCI	29	sc	MRI	9/12/2006	NiFTI
MCI	23	m24	MRI	3/21/2009	NiFTI
MCI	26	sc	MRI	12/04/2006	NiFTI
MCI	29	m24	MRI	2/26/2009	NiFTI
MCI	28	sc	MRI	12/04/2006	NiFTI
MCI	30	m24	MRI	1/09/2009	NiFTI
MCI	28	sc	MRI	12/06/2006	NiFTI
MCI	26	m24	MRI	3/27/2008	NiFTI
MCI	25	sc	MRI	2/21/2006	NiFTI
MCI	26	m36	MRI	6/01/2009	NiFTI
MCI	24	sc	MRI	3/30/2006	NiFTI
MCI	30	m24	MRI	6/03/2008	NiFTI
MCI	26	sc	MRI	5/04/2006	NiFTI
MCI	29	m36	MRI	9/03/2009	NiFTI
MCI	28	sc	MRI	6/15/2006	NiFTI
MCI	26	m36	MRI	7/06/2009	NiFTI
MCI	26	sc	MRI	6/20/2006	NiFTI
MCI	26	m36	MRI	3/31/2010	NiFTI
MCI	26	sc	MRI	1/23/2007	NiFTI
MCI	30	sc	MRI	6/20/2006	NiFTI
MCI	28	sc	MRI	6/27/2006	NiFTI
MCI	25	m24	MRI	12/11/2008	NiFTI
MCI	27	sc	MRI	8/31/2006	NiFTI
MCI	27	m36	MRI	1/11/2010	NiFTI
MCI	29	sc	MRI	11/30/2006	NiFTI
MCI	17	m48	MRI	1/14/2010	NiFTI
MCI	24	m24	MRI	11/08/2007	NiFTI
MCI	25	sc	MRI	10/21/2005	NiFTI
MCI	26	m48	MRI	1/28/2010	NiFTI
MCI	28	m24	MRI	12/18/2007	NiFTI
MCI	27	sc	MRI	12/20/2005	NiFTI
MCI	22	m48	MRI	2/24/2010	NiFTI
MCI	25	m24	MRI	2/07/2008	NiFTI
MCI	29	sc	MRI	1/16/2006	NiFTI
MCI	26	m24	MRI	4/01/2008	NiFTI
MCI	25	m48	MRI	4/15/2010	NiFTI
MCI	29	sc	MRI	3/02/2006	NiFTI
MCI	26	m36	MRI	4/08/2009	NiFTI
MCI	25	sc	MRI	3/14/2006	NiFTI
MCI	23	m24	MRI	4/17/2008	NiFTI
MCI	19	m48	MRI	6/17/2010	NiFTI
MCI	26	sc	MRI	3/31/2006	NiFTI
MCI	25	m24	MRI	6/10/2008	NiFTI
MCI	25	sc	MRI	5/22/2006	NiFTI
MCI	28	m48	MRI	8/25/2010	NiFTI
MCI	29	m24	MRI	8/29/2008	NiFTI
MCI	29	sc	MRI	7/07/2006	NiFTI
MCI	29	uns1	MRI	4/16/2007	NiFTI
MCI	26	sc	MRI	2/10/2006	NiFTI
MCI	27	m48	MRI	3/16/2010	NiFTI
MCI	27	m24	MRI	4/08/2008	NiFTI
MCI	27	sc	MRI	3/10/2006	NiFTI
MCI	25	m36	MRI	4/06/2009	NiFTI
MCI	27	sc	MRI	3/20/2006	NiFTI
MCI	24	m24	MRI	4/22/2008	NiFTI
MCI	20	m48	MRI	5/28/2010	NiFTI
MCI	24	sc	MRI	3/28/2006	NiFTI
MCI	22	m24	MRI	9/30/2008	NiFTI
MCI	27	sc	MRI	9/15/2006	NiFTI
MCI	17	m36	MRI	10/07/2009	NiFTI
MCI	24	sc	MRI	9/27/2006	NiFTI
MCI	24	m36	MRI	12/11/2009	NiFTI
MCI	28	sc	MRI	11/22/2006	NiFTI
MCI	16	m36	MRI	2/24/2010	NiFTI
MCI	26	sc	MRI	2/09/2007	NiFTI
MCI	27	m24	MRI	4/24/2008	NiFTI
MCI	28	sc	MRI	3/20/2006	NiFTI
MCI	23	m24	MRI	6/19/2008	NiFTI
MCI	28	sc	MRI	4/19/2006	NiFTI
MCI	29	sc	MRI	9/21/2006	NiFTI
MCI	24	m18	MRI	6/03/2008	NiFTI
MCI	29	sc	MRI	11/22/2006	NiFTI
MCI	28	m24	MRI	3/19/2009	NiFTI
MCI	28	sc	MRI	1/29/2007	NiFTI
MCI	29	m18	MRI	12/02/2008	NiFTI
MCI	30	sc	MRI	2/22/2007	NiFTI
MCI	28	m24	MRI	2/28/2008	NiFTI
MCI	28	m48	MRI	2/04/2010	NiFTI
MCI	29	sc	MRI	2/07/2006	NiFTI
MCI	29	m36	MRI	6/06/2009	NiFTI
MCI	30	sc	MRI	5/31/2006	NiFTI
MCI	24	m48	MRI	10/04/2010	NiFTI
MCI	24	m24	MRI	7/22/2008	NiFTI
MCI	26	sc	MRI	7/05/2006	NiFTI
MCI	30	m48	MRI	7/30/2010	NiFTI
MCI	30	m24	MRI	8/05/2008	NiFTI
MCI	30	sc	MRI	7/25/2006	NiFTI
MCI	27	sc	MRI	5/05/2006	NiFTI
MCI	27	sc	MRI	6/06/2006	NiFTI
MCI	28	m24	MRI	8/21/2008	NiFTI
MCI	27	sc	MRI	7/24/2006	NiFTI
MCI	23	m36	MRI	8/24/2009	NiFTI
MCI	26	sc	MRI	8/02/2006	NiFTI
MCI	20	m24	MRI	12/09/2008	NiFTI
MCI	25	sc	MRI	11/02/2006	NiFTI
MCI	24	m36	MRI	12/15/2009	NiFTI
MCI	26	sc	MRI	12/11/2006	NiFTI
MCI	26	m24	MRI	2/25/2009	NiFTI
MCI	26	sc	MRI	12/01/2006	NiFTI
MCI	11	m36	MRI	12/16/2009	NiFTI
MCI	24	sc	MRI	12/06/2006	NiFTI
MCI	27	sc	MRI	12/28/2006	NiFTI
MCI	29	sc	MRI	1/04/2007	NiFTI
MCI	24	m24	MRI	4/13/2009	NiFTI
MCI	28	sc	MRI	3/01/2007	NiFTI
MCI	30	m36	MRI	2/11/2009	NiFTI
MCI	29	m48	MRI	5/17/2010	NiFTI
MCI	24	m36	MRI	3/20/2009	NiFTI
MCI	20	m36	MRI	7/30/2009	NiFTI
MCI	26	m36	MRI	7/16/2009	NiFTI
MCI	25	m06	MRI	10/19/2006	NiFTI
MCI	25	m36	MRI	12/09/2008	NiFTI
MCI	28	m06	MRI	5/25/2006	NiFTI
MCI	26	sc	MRI	11/03/2005	NiFTI
MCI	23	m24	MRI	5/14/2008	NiFTI
MCI	28	sc	MRI	5/17/2006	NiFTI
MCI	8	m24	MRI	8/29/2008	NiFTI
MCI	27	sc	MRI	8/07/2006	NiFTI
MCI	25	sc	MRI	9/27/2006	NiFTI
MCI	24	m36	MRI	11/05/2009	NiFTI
MCI	26	sc	MRI	10/20/2006	NiFTI
MCI	23	m36	MRI	12/08/2009	NiFTI
MCI	25	sc	MRI	11/30/2006	NiFTI
MCI	25	m36	MRI	3/24/2010	NiFTI
MCI	30	sc	MRI	3/16/2007	NiFTI
MCI	26	sc	MRI	3/28/2007	NiFTI
MCI	11	m36	MRI	6/28/2010	NiFTI
MCI	27	sc	MRI	5/29/2007	NiFTI
MCI	22	m36	MRI	11/26/2008	NiFTI
MCI	29	sc	MRI	10/10/2005	NiFTI
MCI	22	m24	MRI	12/03/2007	NiFTI
MCI	23	m48	MRI	3/18/2010	NiFTI
MCI	30	sc	MRI	10/31/2005	NiFTI
MCI	24	sc	MRI	12/16/2005	NiFTI
MCI	23	m48	MRI	3/04/2010	NiFTI
MCI	26	m24	MRI	2/29/2008	NiFTI
MCI	25	sc	MRI	2/08/2006	NiFTI
MCI	23	m48	MRI	3/12/2010	NiFTI
MCI	26	m24	MRI	2/25/2008	NiFTI
MCI	27	sc	MRI	2/21/2006	NiFTI
MCI	26	m24	MRI	3/28/2008	NiFTI
MCI	21	m48	MRI	5/05/2010	NiFTI
MCI	27	sc	MRI	3/23/2006	NiFTI
MCI	28	m48	MRI	5/14/2010	NiFTI
MCI	27	m06	MRI	10/19/2006	NiFTI
MCI	11	m48	MRI	4/02/2010	NiFTI
MCI	26	m24	MRI	4/16/2008	NiFTI
MCI	25	sc	MRI	4/10/2006	NiFTI
MCI	24	m36	MRI	7/10/2009	NiFTI
MCI	25	sc	MRI	6/02/2006	NiFTI
MCI	24	sc	MRI	6/21/2006	NiFTI
MCI	22	m24	MRI	8/01/2008	NiFTI
MCI	14	m48	MRI	10/07/2010	NiFTI
MCI	24	sc	MRI	6/23/2006	NiFTI
MCI	25	sc	MRI	9/05/2006	NiFTI
MCI	15	m24	MRI	10/10/2008	NiFTI
MCI	10	m48	MRI	9/27/2010	NiFTI
MCI	24	sc	MRI	9/20/2006	NiFTI
MCI	28	m36	MRI	11/05/2009	NiFTI
MCI	25	sc	MRI	11/06/2006	NiFTI
MCI	25	sc	MRI	11/15/2006	NiFTI
MCI	28	m24	MRI	2/06/2009	NiFTI
MCI	26	sc	MRI	12/05/2006	NiFTI
MCI	21	m24	MRI	3/12/2009	NiFTI
MCI	24	sc	MRI	1/31/2007	NiFTI
MCI	19	m36	MRI	4/13/2010	NiFTI
MCI	27	sc	MRI	3/13/2007	NiFTI
MCI	25	sc	MRI	5/08/2007	NiFTI
MCI	29	m48	MRI	2/18/2010	NiFTI
MCI	30	m24	MRI	2/18/2008	NiFTI
MCI	30	sc	MRI	1/27/2006	NiFTI
MCI	19	m36	MRI	3/10/2009	NiFTI
MCI	24	sc	MRI	2/24/2006	NiFTI
MCI	15	m48	MRI	4/15/2010	NiFTI
MCI	21	m24	MRI	4/09/2008	NiFTI
MCI	27	sc	MRI	3/21/2006	NiFTI
MCI	29	m24	MRI	4/16/2008	NiFTI
MCI	29	m48	MRI	5/10/2010	NiFTI
MCI	28	sc	MRI	4/06/2006	NiFTI
MCI	25	m24	MRI	5/20/2008	NiFTI
MCI	23	m48	MRI	5/20/2010	NiFTI
MCI	24	sc	MRI	5/10/2006	NiFTI
MCI	26	sc	MRI	5/12/2006	NiFTI
MCI	22	m18	MRI	12/18/2007	NiFTI
MCI	27	sc	MRI	6/02/2006	NiFTI
MCI	25	m18	MRI	11/06/2007	NiFTI
MCI	24	sc	MRI	5/08/2006	NiFTI
MCI	29	m48	MRI	6/24/2010	NiFTI
MCI	29	m24	MRI	6/25/2008	NiFTI
MCI	28	sc	MRI	6/16/2006	NiFTI
MCI	21	m24	MRI	9/16/2008	NiFTI
MCI	23	m48	MRI	9/02/2010	NiFTI
MCI	26	sc	MRI	9/11/2006	NiFTI
MCI	26	sc	MRI	10/09/2006	NiFTI
MCI	29	m36	MRI	11/12/2009	NiFTI
MCI	26	sc	MRI	11/03/2006	NiFTI
MCI	18	m24	MRI	1/26/2009	NiFTI
MCI	27	sc	MRI	1/19/2007	NiFTI
MCI	24	sc	MRI	2/09/2007	NiFTI
MCI	28	sc	MRI	2/28/2007	NiFTI
MCI	22	m24	MRI	3/11/2009	NiFTI
MCI	27	sc	MRI	2/26/2007	NiFTI
MCI	28	sc	MRI	12/15/2006	NiFTI
MCI	19	m24	MRI	11/04/2008	NiFTI
MCI	15	m48	MRI	1/13/2011	NiFTI
MCI	26	sc	MRI	9/15/2006	NiFTI
MCI	28	m48	MRI	1/06/2011	NiFTI
MCI	29	m24	MRI	1/13/2009	NiFTI
MCI	30	sc	MRI	12/18/2006	NiFTI
MCI	24	sc	MRI	11/21/2006	NiFTI
MCI	21	m36	MRI	1/13/2010	NiFTI
MCI	27	sc	MRI	11/21/2006	NiFTI
MCI	29	m24	MRI	2/04/2009	NiFTI
MCI	30	sc	MRI	1/19/2007	NiFTI
MCI	27	m36	MRI	2/02/2010	NiFTI
MCI	27	sc	MRI	1/23/2007	NiFTI
MCI	29	m36	MRI	5/11/2010	NiFTI
MCI	29	sc	MRI	2/17/2007	NiFTI
MCI	22	m24	MRI	4/29/2009	NiFTI
MCI	25	sc	MRI	3/28/2007	NiFTI
MCI	24	m24	MRI	6/06/2008	NiFTI
MCI	23	m06	MRI	12/06/2006	NiFTI
MCI	28	m36	MRI	9/21/2009	NiFTI
MCI	29	bl	MRI	9/21/2006	NiFTI
MCI	18	m36	MRI	12/07/2009	NiFTI
MCI	29	bl	MRI	12/04/2006	NiFTI
MCI	18	m24	MRI	3/06/2008	NiFTI
MCI	25	m06	MRI	10/16/2006	NiFTI
MCI	28	m24	MRI	9/22/2008	NiFTI
MCI	23	m24	MRI	6/04/2008	NiFTI
MCI	25	sc	MRI	6/01/2006	NiFTI
MCI	25	m36	MRI	6/02/2009	NiFTI
MCI	28	sc	MRI	5/18/2006	NiFTI
MCI	28	m24	MRI	6/19/2008	NiFTI
MCI	29	m48	MRI	6/09/2010	NiFTI
MCI	26	sc	MRI	5/18/2006	NiFTI
MCI	20	m36	MRI	6/15/2009	NiFTI
MCI	28	sc	MRI	5/17/2006	NiFTI
MCI	23	m36	MRI	8/14/2009	NiFTI
MCI	25	sc	MRI	7/14/2006	NiFTI
MCI	24	m24	MRI	8/06/2008	NiFTI
MCI	28	sc	MRI	7/20/2006	NiFTI
MCI	24	m24	MRI	10/08/2008	NiFTI
MCI	23	m48	MRI	10/13/2010	NiFTI
MCI	25	sc	MRI	9/25/2006	NiFTI
MCI	19	m48	MRI	10/15/2010	NiFTI
MCI	26	m24	MRI	10/14/2008	NiFTI
MCI	26	sc	MRI	9/26/2006	NiFTI
MCI	28	m18	MRI	6/20/2008	NiFTI
MCI	27	sc	MRI	11/21/2006	NiFTI
MCI	25	m24	MRI	2/27/2009	NiFTI
MCI	24	sc	MRI	2/12/2007	NiFTI
MCI	29	sc	MRI	2/12/2007	NiFTI
MCI	26	m24	MRI	2/24/2009	NiFTI
MCI	27	sc	MRI	2/08/2007	NiFTI
MCI	25	m36	MRI	1/09/2009	NiFTI
MCI	29	sc	MRI	11/22/2005	NiFTI
MCI	27	m24	MRI	3/06/2008	NiFTI
MCI	21	m48	MRI	2/05/2010	NiFTI
MCI	25	sc	MRI	2/14/2006	NiFTI
MCI	22	m36	MRI	4/09/2009	NiFTI
MCI	24	sc	MRI	3/22/2006	NiFTI
MCI	23	m36	MRI	1/14/2010	NiFTI
MCI	24	sc	MRI	11/29/2006	NiFTI
MCI	22	m36	MRI	7/23/2009	NiFTI
MCI	25	sc	MRI	7/07/2006	NiFTI
MCI	26	m36	MRI	8/19/2009	NiFTI
MCI	28	sc	MRI	7/21/2006	NiFTI
MCI	22	m24	MRI	8/27/2008	NiFTI
MCI	26	sc	MRI	8/10/2006	NiFTI
MCI	22	m48	MRI	11/11/2010	NiFTI
MCI	22	m24	MRI	11/17/2008	NiFTI
MCI	26	sc	MRI	10/30/2006	NiFTI
MCI	21	m48	MRI	12/23/2010	NiFTI
MCI	27	m24	MRI	11/24/2008	NiFTI
MCI	25	sc	MRI	10/25/2006	NiFTI
MCI	23	m36	MRI	2/04/2010	NiFTI
MCI	27	sc	MRI	12/12/2006	NiFTI
MCI	24	m24	MRI	1/16/2009	NiFTI
MCI	27	sc	MRI	12/27/2006	NiFTI
MCI	19	m24	MRI	3/05/2009	NiFTI
MCI	26	sc	MRI	2/13/2007	NiFTI
MCI	27	m36	MRI	9/23/2009	NiFTI
MCI	29	m06	MRI	1/05/2007	NiFTI
MCI	24	m06	MRI	7/03/2007	NiFTI
MCI	27	m18	MRI	9/08/2008	NiFTI
MCI	28	bl	MRI	2/09/2007	NiFTI
MCI	27	m18	MRI	12/06/2007	NiFTI
MCI	28	sc	MRI	4/19/2006	NiFTI
MCI	26	m24	MRI	4/14/2008	NiFTI
MCI	23	m48	MRI	5/18/2010	NiFTI
MCI	28	sc	MRI	3/28/2006	NiFTI
MCI	27	sc	MRI	4/28/2006	NiFTI
MCI	26	sc	MRI	5/02/2006	NiFTI
MCI	25	sc	MRI	6/13/2006	NiFTI
MCI	23	m18	MRI	3/05/2008	NiFTI
MCI	27	sc	MRI	6/16/2006	NiFTI
MCI	30	m18	MRI	1/30/2008	NiFTI
MCI	29	sc	MRI	7/20/2006	NiFTI
MCI	30	m48	MRI	8/10/2010	NiFTI
MCI	30	m24	MRI	8/07/2008	NiFTI
MCI	29	sc	MRI	9/14/2006	NiFTI
MCI	26	sc	MRI	12/12/2006	NiFTI
MCI	11	m36	MRI	12/15/2009	NiFTI
MCI	28	sc	MRI	2/01/2007	NiFTI
MCI	26	m36	MRI	7/27/2010	NiFTI
MCI	29	sc	MRI	7/16/2007	NiFTI
MCI	30	sc	MRI	6/25/2007	NiFTI
MCI	29	sc	MRI	7/27/2007	NiFTI
MCI	30	m36	MRI	8/17/2010	NiFTI
MCI	29	sc	MRI	9/24/2007	NiFTI
MCI	29	sc	MRI	8/03/2007	NiFTI
MCI	28	sc	MRI	8/06/2007	NiFTI
MCI	24	m36	MRI	8/16/2010	NiFTI
MCI	29	sc	MRI	10/31/2006	NiFTI
MCI	30	sc	MRI	11/24/2006	NiFTI
MCI	28	m36	MRI	3/18/2010	NiFTI
MCI	25	sc	MRI	12/15/2006	NiFTI
MCI	25	m36	MRI	3/03/2010	NiFTI
MCI	26	sc	MRI	4/13/2007	NiFTI
MCI	24	m24	MRI	7/13/2009	NiFTI
MCI	27	sc	MRI	4/13/2007	NiFTI
MCI	27	sc	MRI	7/05/2006	NiFTI
MCI	26	m36	MRI	12/21/2009	NiFTI
MCI	24	m06	MRI	4/23/2007	NiFTI
MCI	20	m36	MRI	12/10/2009	NiFTI
MCI	28	sc	MRI	11/14/2006	NiFTI
MCI	24	m36	MRI	2/16/2010	NiFTI
MCI	30	sc	MRI	11/28/2006	NiFTI
MCI	24	m24	MRI	12/05/2008	NiFTI
MCI	29	sc	MRI	12/08/2006	NiFTI
MCI	29	m24	MRI	12/01/2008	NiFTI
MCI	29	sc	MRI	3/13/2007	NiFTI
MCI	28	m36	MRI	6/11/2010	NiFTI
MCI	30	sc	MRI	3/06/2007	NiFTI
MCI	29	m36	MRI	6/04/2010	NiFTI
MCI	26	sc	MRI	4/20/2006	NiFTI
MCI	26	m36	MRI	5/27/2009	NiFTI
MCI	25	sc	MRI	5/15/2006	NiFTI
MCI	17	m36	MRI	5/20/2009	NiFTI
MCI	28	sc	MRI	6/12/2006	NiFTI
MCI	26	m36	MRI	6/17/2009	NiFTI
MCI	27	sc	MRI	10/16/2006	NiFTI
MCI	29	m36	MRI	11/02/2009	NiFTI
MCI	29	sc	MRI	5/17/2006	NiFTI
MCI	29	m36	MRI	6/24/2009	NiFTI
MCI	26	sc	MRI	9/20/2006	NiFTI
MCI	24	m36	MRI	10/14/2009	NiFTI
MCI	25	sc	MRI	10/11/2006	NiFTI
MCI	12	m24	MRI	10/22/2008	NiFTI
MCI	26	sc	MRI	10/18/2006	NiFTI
MCI	30	sc	MRI	10/25/2006	NiFTI
MCI	26	m36	MRI	11/04/2009	NiFTI
MCI	29	sc	MRI	1/31/2007	NiFTI
MCI	27	m24	MRI	2/11/2009	NiFTI
MCI	26	sc	MRI	1/31/2007	NiFTI
MCI	27	m24	MRI	2/18/2009	NiFTI
MCI	27	sc	MRI	1/31/2007	NiFTI
MCI	29	m24	MRI	2/18/2009	NiFTI
MCI	30	sc	MRI	11/28/2006	NiFTI
MCI	29	sc	MRI	1/17/2007	NiFTI
MCI	30	m36	MRI	2/25/2010	NiFTI
MCI	28	sc	MRI	2/15/2007	NiFTI
MCI	26	sc	MRI	2/20/2007	NiFTI
MCI	18	m36	MRI	3/05/2010	NiFTI
MCI	25	sc	MRI	11/10/2005	NiFTI
MCI	29	sc	MRI	11/16/2005	NiFTI
MCI	28	sc	MRI	12/21/2005	NiFTI
MCI	21	m18	MRI	8/30/2007	NiFTI
MCI	26	sc	MRI	1/30/2006	NiFTI
MCI	28	sc	MRI	4/03/2006	NiFTI
MCI	28	sc	MRI	3/09/2006	NiFTI
MCI	27	sc	MRI	3/17/2006	NiFTI
MCI	28	sc	MRI	3/28/2006	NiFTI
MCI	26	m36	MRI	6/05/2009	NiFTI
MCI	24	sc	MRI	5/04/2006	NiFTI
MCI	30	sc	MRI	6/27/2006	NiFTI
MCI	30	m24	MRI	11/14/2008	NiFTI
MCI	24	sc	MRI	6/19/2006	NiFTI
MCI	29	sc	MRI	9/11/2006	NiFTI
MCI	23	m36	MRI	12/09/2009	NiFTI
MCI	28	nv	MRI	11/27/2006	NiFTI
MCI	30	sc	MRI	11/30/2006	NiFTI
MCI	30	m36	MRI	2/01/2010	NiFTI
MCI	27	sc	MRI	10/02/2006	NiFTI
MCI	28	m36	MRI	12/07/2009	NiFTI
MCI	30	sc	MRI	4/09/2007	NiFTI
MCI	27	sc	MRI	6/06/2006	NiFTI
MCI	28	sc	MRI	6/19/2006	NiFTI
MCI	24	sc	MRI	8/30/2006	NiFTI
MCI	23	m24	MRI	10/23/2008	NiFTI
MCI	27	sc	MRI	9/29/2006	NiFTI
MCI	27	m18	MRI	6/12/2008	NiFTI
MCI	29	sc	MRI	12/07/2006	NiFTI
MCI	29	m18	MRI	9/02/2008	NiFTI
MCI	26	sc	MRI	4/20/2006	NiFTI
MCI	22	m36	MRI	5/12/2009	NiFTI
MCI	25	sc	MRI	5/16/2006	NiFTI
MCI	26	sc	MRI	10/02/2006	NiFTI
MCI	26	m36	MRI	10/06/2009	NiFTI
MCI	24	sc	MRI	10/10/2006	NiFTI
MCI	26	sc	MRI	10/30/2006	NiFTI
MCI	28	sc	MRI	12/28/2006	NiFTI
MCI	30	m36	MRI	1/25/2010	NiFTI
MCI	25	sc	MRI	3/12/2007	NiFTI
MCI	23	m24	MRI	3/31/2009	NiFTI
MCI	28	sc	MRI	2/26/2007	NiFTI
MCI	28	m36	MRI	3/22/2010	NiFTI
MCI	29	sc	MRI	2/22/2007	NiFTI
MCI	26	m18	MRI	9/15/2008	NiFTI
MCI	24	sc	MRI	5/03/2007	NiFTI
MCI	15	m18	MRI	12/01/2008	NiFTI
MCI	25	sc	MRI	7/16/2007	NiFTI
MCI	26	m18	MRI	2/19/2009	NiFTI
MCI	27	sc	MRI	1/28/2006	NiFTI
MCI	20	m48	MRI	2/14/2010	NiFTI
MCI	25	m24	MRI	2/23/2008	NiFTI
MCI	28	sc	MRI	3/04/2006	NiFTI
MCI	16	m48	MRI	4/17/2010	NiFTI
MCI	22	m24	MRI	4/05/2008	NiFTI
MCI	29	sc	MRI	3/25/2006	NiFTI
MCI	28	sc	MRI	6/24/2006	NiFTI
MCI	23	m36	MRI	7/26/2009	NiFTI
MCI	27	sc	MRI	11/15/2005	NiFTI
MCI	26	m36	MRI	12/16/2008	NiFTI
MCI	27	sc	MRI	11/16/2005	NiFTI
MCI	19	m24	MRI	12/20/2007	NiFTI
MCI	27	sc	MRI	12/07/2005	NiFTI
MCI	24	sc	MRI	1/18/2006	NiFTI
MCI	30	sc	MRI	3/09/2006	NiFTI
MCI	28	m36	MRI	3/20/2009	NiFTI
MCI	30	m18	MRI	10/05/2007	NiFTI
MCI	29	sc	MRI	5/18/2006	NiFTI
MCI	29	m18	MRI	11/29/2007	NiFTI
MCI	29	m36	MRI	6/23/2009	NiFTI
MCI	25	sc	MRI	10/05/2006	NiFTI
MCI	25	sc	MRI	10/20/2006	NiFTI
MCI	26	sc	MRI	11/02/2006	NiFTI
MCI	28	m36	MRI	11/18/2009	NiFTI
MCI	27	m18	MRI	5/12/2008	NiFTI
MCI	26	sc	MRI	10/25/2006	NiFTI
MCI	24	m24	MRI	12/03/2008	NiFTI
MCI	28	sc	MRI	12/27/2006	NiFTI
MCI	29	m24	MRI	1/15/2009	NiFTI
MCI	24	sc	MRI	1/03/2007	NiFTI
MCI	29	m24	MRI	1/14/2009	NiFTI
MCI	26	sc	MRI	3/20/2007	NiFTI
MCI	28	sc	MRI	4/04/2006	NiFTI
MCI	27	m18	MRI	11/02/2007	NiFTI
MCI	27	m36	MRI	4/27/2009	NiFTI
MCI	29	sc	MRI	4/18/2006	NiFTI
MCI	30	m18	MRI	11/01/2007	NiFTI
MCI	24	sc	MRI	5/09/2006	NiFTI
MCI	23	m18	MRI	12/04/2007	NiFTI
MCI	27	sc	MRI	11/29/2006	NiFTI
MCI	28	m18	MRI	7/16/2008	NiFTI
MCI	30	sc	MRI	11/21/2006	NiFTI
MCI	28	m18	MRI	6/23/2008	NiFTI
MCI	29	m36	MRI	12/28/2009	NiFTI
MCI	27	sc	MRI	12/08/2006	NiFTI
MCI	27	m36	MRI	1/06/2010	NiFTI
MCI	26	m18	MRI	6/27/2008	NiFTI
MCI	26	bl	MRI	9/08/2006	NiFTI
MCI	24	m12	MRI	8/08/2007	NiFTI
MCI	19	m36	MRI	8/14/2009	NiFTI
MCI	24	bl	MRI	9/08/2006	NiFTI
MCI	29	sc	MRI	7/17/2006	NiFTI
MCI	24	m48	MRI	7/12/2010	NiFTI
MCI	27	m24	MRI	7/15/2008	NiFTI
MCI	30	sc	MRI	7/26/2006	NiFTI
MCI	29	m18	MRI	1/29/2008	NiFTI
MCI	28	m36	MRI	8/17/2009	NiFTI
MCI	27	sc	MRI	11/06/2006	NiFTI
MCI	29	m18	MRI	6/10/2008	NiFTI
MCI	25	m36	MRI	12/15/2009	NiFTI
MCI	29	sc	MRI	12/06/2006	NiFTI
MCI	28	m18	MRI	6/25/2008	NiFTI
MCI	28	m36	MRI	12/14/2009	NiFTI
MCI	28	sc	MRI	1/17/2007	NiFTI
MCI	29	m24	MRI	1/29/2009	NiFTI
MCI	28	sc	MRI	3/14/2007	NiFTI
MCI	30	sc	MRI	1/13/2006	NiFTI
MCI	30	m48	MRI	1/28/2010	NiFTI
MCI	29	m24	MRI	1/29/2008	NiFTI
MCI	28	sc	MRI	4/12/2006	NiFTI
MCI	24	m18	MRI	12/12/2007	NiFTI
MCI	27	sc	MRI	5/17/2006	NiFTI
MCI	18	m36	MRI	6/11/2009	NiFTI
MCI	25	sc	MRI	5/15/2006	NiFTI
MCI	29	sc	MRI	10/30/2006	NiFTI
MCI	29	m18	MRI	6/06/2008	NiFTI
MCI	24	m36	MRI	11/04/2009	NiFTI
MCI	27	sc	MRI	11/08/2006	NiFTI
MCI	25	m36	MRI	12/14/2009	NiFTI
MCI	28	m18	MRI	6/10/2008	NiFTI
MCI	25	sc	MRI	12/14/2006	NiFTI
MCI	27	m36	MRI	1/12/2010	NiFTI
MCI	27	m18	MRI	7/08/2008	NiFTI
MCI	30	sc	MRI	2/06/2007	NiFTI
MCI	28	sc	MRI	7/23/2007	NiFTI
MCI	29	m24	MRI	8/19/2009	NiFTI
MCI	27	sc	MRI	8/20/2007	NiFTI
MCI	20	m24	MRI	8/26/2009	NiFTI
MCI	29	m06	MRI	9/21/2006	NiFTI
MCI	29	m36	MRI	6/17/2009	NiFTI
MCI	30	m06	MRI	8/31/2006	NiFTI
MCI	29	m06	MRI	9/08/2006	NiFTI
MCI	28	m24	MRI	3/11/2008	NiFTI
MCI	30	m06	MRI	9/14/2006	NiFTI
MCI	29	m36	MRI	6/15/2009	NiFTI
MCI	30	m06	MRI	9/11/2006	NiFTI
MCI	30	m24	MRI	3/10/2008	NiFTI
MCI	27	m06	MRI	9/20/2006	NiFTI
MCI	29	m24	MRI	3/19/2008	NiFTI
MCI	29	m06	MRI	10/19/2006	NiFTI
MCI	25	m24	MRI	4/16/2008	NiFTI
MCI	27	m06	MRI	10/20/2006	NiFTI
MCI	23	m24	MRI	6/09/2008	NiFTI
MCI	29	m06	MRI	12/12/2006	NiFTI
MCI	27	m24	MRI	7/18/2008	NiFTI
MCI	26	m06	MRI	1/25/2007	NiFTI
MCI	27	m06	MRI	1/29/2007	NiFTI
MCI	30	m06	MRI	2/06/2007	NiFTI
MCI	29	m18	MRI	4/02/2008	NiFTI
MCI	25	sc	MRI	10/06/2006	NiFTI
MCI	21	m18	MRI	4/22/2008	NiFTI
MCI	25	sc	MRI	11/15/2006	NiFTI
MCI	27	m18	MRI	6/04/2008	NiFTI
MCI	24	sc	MRI	12/07/2006	NiFTI
MCI	25	sc	MRI	12/18/2006	NiFTI
MCI	24	m18	MRI	9/05/2008	NiFTI
MCI	26	sc	MRI	1/30/2007	NiFTI
MCI	27	sc	MRI	5/18/2007	NiFTI
MCI	24	sc	MRI	6/06/2007	NiFTI
MCI	26	sc	MRI	7/27/2007	NiFTI
MCI	30	m12	MRI	9/19/2008	NiFTI
MCI	25	sc	MRI	12/28/2005	NiFTI
MCI	8	m24	MRI	1/16/2008	NiFTI
MCI	28	sc	MRI	3/22/2006	NiFTI
MCI	29	m24	MRI	4/01/2008	NiFTI
MCI	30	m48	MRI	4/16/2010	NiFTI
MCI	27	sc	MRI	3/13/2006	NiFTI
MCI	23	nv	MRI	5/10/2010	NiFTI
MCI	25	m24	MRI	4/02/2008	NiFTI
MCI	29	sc	MRI	5/30/2006	NiFTI
MCI	23	m18	MRI	3/13/2008	NiFTI
MCI	29	sc	MRI	5/31/2006	NiFTI
MCI	29	m24	MRI	7/16/2008	NiFTI
MCI	30	sc	MRI	5/18/2006	NiFTI
MCI	28	sc	MRI	7/25/2006	NiFTI
MCI	29	m18	MRI	4/10/2008	NiFTI
MCI	29	m36	MRI	11/05/2009	NiFTI
MCI	29	sc	MRI	8/17/2006	NiFTI
MCI	29	m24	MRI	8/25/2008	NiFTI
MCI	29	sc	MRI	3/27/2006	NiFTI
MCI	29	m48	MRI	6/29/2010	NiFTI
MCI	29	m18	MRI	1/15/2008	NiFTI
MCI	28	sc	MRI	4/25/2006	NiFTI
MCI	29	sc	MRI	3/16/2007	NiFTI
MCI	24	m36	MRI	7/09/2010	NiFTI
MCI	29	sc	MRI	6/23/2006	NiFTI
MCI	23	sc	MRI	6/26/2006	NiFTI
MCI	21	m24	MRI	9/29/2008	NiFTI
MCI	26	sc	MRI	9/07/2006	NiFTI
MCI	19	m24	MRI	9/30/2008	NiFTI
MCI	28	sc	MRI	9/05/2006	NiFTI
MCI	30	m24	MRI	10/06/2008	NiFTI
MCI	30	sc	MRI	8/25/2006	NiFTI
MCI	30	m18	MRI	3/17/2008	NiFTI
MCI	29	sc	MRI	10/09/2006	NiFTI
MCI	30	m24	MRI	11/06/2008	NiFTI
MCI	26	sc	MRI	12/27/2006	NiFTI
MCI	22	m18	MRI	7/24/2008	NiFTI
MCI	29	sc	MRI	10/31/2006	NiFTI
MCI	30	m24	MRI	11/18/2008	NiFTI
MCI	28	sc	MRI	2/17/2006	NiFTI
MCI	30	m24	MRI	2/25/2008	NiFTI
MCI	29	m48	MRI	6/29/2010	NiFTI
MCI	25	sc	MRI	3/13/2006	NiFTI
MCI	22	m18	MRI	9/24/2007	NiFTI
MCI	25	sc	MRI	6/14/2006	NiFTI
MCI	26	m36	MRI	7/13/2009	NiFTI
MCI	26	m18	MRI	12/17/2007	NiFTI
MCI	29	sc	MRI	6/29/2006	NiFTI
MCI	30	m24	MRI	8/18/2008	NiFTI
MCI	25	sc	MRI	9/18/2006	NiFTI
MCI	17	m36	MRI	9/21/2009	NiFTI
MCI	25	m06	MRI	4/23/2007	NiFTI
MCI	21	m48	MRI	10/25/2010	NiFTI
MCI	24	m24	MRI	10/27/2008	NiFTI
MCI	25	sc	MRI	11/06/2006	NiFTI
MCI	23	m18	MRI	6/02/2008	NiFTI
MCI	12	m36	MRI	1/15/2010	NiFTI
MCI	29	sc	MRI	2/06/2007	NiFTI
MCI	29	m24	MRI	3/23/2009	NiFTI
MCI	26	sc	MRI	8/21/2006	NiFTI
MCI	22	m18	MRI	4/29/2008	NiFTI
MCI	25	sc	MRI	9/26/2006	NiFTI
MCI	26	sc	MRI	7/06/2006	NiFTI
MCI	28	m18	MRI	5/13/2008	NiFTI
MCI	26	sc	MRI	11/15/2006	NiFTI
MCI	22	m18	MRI	5/14/2008	NiFTI
MCI	27	m06	MRI	5/18/2007	NiFTI
MCI	22	m18	MRI	5/09/2008	NiFTI
MCI	26	sc	MRI	12/28/2006	NiFTI
MCI	26	sc	MRI	11/26/2006	NiFTI
MCI	26	sc	MRI	2/18/2007	NiFTI
MCI	24	sc	MRI	2/18/2007	NiFTI
MCI	27	sc	MRI	1/29/2007	NiFTI
MCI	28	sc	MRI	2/03/2007	NiFTI
MCI	28	sc	MRI	3/26/2007	NiFTI
MCI	28	sc	MRI	2/09/2007	NiFTI
MCI	25	m18	MRI	8/19/2008	NiFTI
MCI	29	sc	MRI	3/02/2007	NiFTI
MCI	27	m24	MRI	3/31/2009	NiFTI
MCI	24	sc	MRI	3/12/2007	NiFTI
